# Supplementary material for: Mortality rates in a cohort of infants attending immunization clinics in Uganda (2017–2019)
Source: PLoS One. 2025 May 23;20(5):e0324122. doi: 10.1371/journal.pone.0324122 (PMC12101647; doi:10.1371/journal.pone.0324122)
Supplement: S1 Dataset — (XLS) [file pone.0324122.s001.xls]

## Sheet: Sheet1
t1_cliniccode	t1_birthweight_i	cohort	anc4plus	infageweeks	infdied	follow_up_time	exclusivenew_	t1_marriage_	t1_ancnum_	t1_transport_	wealth_ses_	t1_artstart_	educ_	malariapreg_	cohort_	t1_sex	birthattendee_	birthplacenew_	basevl	agegrp_	agegroup
102	2	Unexposed	2	8	0	56	2	1	3	2	1		2	1	0	1	1	1	9	1	25+
1	4.1	Exposed	1	3.85714	0	540	1	1	2	2	1	3	2	0	1	1	1	2	1	1	25+
1	3.2	Unexposed	1	12.1429	0	540	1	1	2	2	3		1	1	0	2	1	2	9	1	25+
1	3.1	Exposed	1	5.57143	0	540	1	1	2	1	3	1	2	1	1	1	1	2	2	1	25+
1	3.2	Unexposed	2	10.1429	0	540	1	1	3	1	2		2	0	0	2	1	2	9	1	25+
1	3.8	Unexposed	2	10.4286	0	540	1	1	3	1	2		1	0	0	1	1	2	9	1	25+
1	3	Unexposed	2	11.1429	0	540	1	1	3	1	3		2	1	0	2	1	2	9	1	25+
1	3.6	Unexposed	1	10.5714	0	540	1	1	2	2	2		1	0	0	1	1	1	9	1	25+
1	4.4	Unexposed	1	6.57143	0	540	1	1	2	1	3		1	0	0	2	1	2	9	1	25+
1	3.4	Unexposed	1	7.28571	0	540	1	1	3	2	1		2	0	0	1	1	2	9	1	25+
1	3.2	Unexposed	2	11.5714	0	540	1	1	3	2	3		2	0	0	2	1	2	9	1	25+
1	2.1	Exposed	1	7.28571	0	540	1	1	3	2	1		2	0	1	2	1	2	1	1	25+
1	3	Unexposed	2	6.85714	0	540	1	9	3	2	1		2	1	0	1	1	2	9	2	15-24
1	3.5	Unexposed	1	12	0	540	1	1	2	2	2		2	1	0	2	1	2	9	2	15-24
1	2.8	Unexposed	2	6.28571	0	540	1	9	3	2	2		2	0	0	2	1	2	9	2	15-24
1	3	Unexposed	2	10.7143	0	540	1	1	2	2	2		1	1	0	2	1	2	9	1	25+
1	3	Unexposed		10.8571	0	540	1	1	3	2	2		1	0	0	1	1	2	9	2	15-24
1	3.1	Unexposed	1	7.14286	0	540	1	1	2	2	3		2	1	0	1	1	2	9	2	15-24
1	2.8	Unexposed	1	11.1429	0	540	1	1	3	2	2		1	1	0	1	1	1	9	2	15-24
1	2.5	Unexposed	1	11.1429	0	540	1	1	3	2	2		1	1	0	1	1	1	9	2	15-24
1	3.2	Exposed	2	7.71429	0	540	1	9	1	2	3	2	2	1	1	1	1	1	1	1	25+
1	2.5	Unexposed	1	6.42857	0	540	1	1	3	2	1		2	0	0	2	1	2	9	1	25+
1	3.4	Unexposed	1	6.57143	0	540	1	1	3	2	2		2	1	0	2	1	2	9	2	15-24
1	3.9	Unexposed	1	10.7143	0	540	1	1	3	1	1		2	0	0	2	1	2	9	2	15-24
1	3	Unexposed	1	6.71429	0	540	1	1	3	2	3		2	1	0	1	1	1	9	2	15-24
1	3.3	Unexposed	2	7.57143	0	540	1	1	2	2	1		2	1	0	1	1	2	9	2	15-24
2	3	Exposed	1	8	0	540	1	1	3	2	2	2	1	0	1	2	1	1	1	2	15-24
2	2.8	Unexposed	1	7	0	540	1	1	2	2	2		2	0	0	1	1	1	9	1	25+
2	3.4	Unexposed	2	5.42857	0	540	1	1	1	2	3		2	0	0	1	1	1	9	2	15-24
2	2.5	Unexposed	1	6.42857	0	450	1	1	2	2	3		2	0	0	1	1	1	9	1	25+
2	3.3	Unexposed	2	6.57143	0	450	1	1	1	2	2		2	0	0	1	1	1	9	2	15-24
2	2.8	Unexposed	1	5.28571	0	540	1	1	3	2	2		2	0	0	1	1	1	9	2	15-24
3	2.5	Unexposed	1	5.85714	0	540	1	1	3	2	1		2	0	0	2	1	1	9	2	15-24
3		Unexposed	2	8	0	540	1	1	1	2	2		2	0	0	2	2	3	9	1	25+
3	2.6	Unexposed	1	9	0	540	9	1	3	2	1		2	0	0	1	1	1	9	1	25+
3		Unexposed	1	4.14286	0	540	1	1	3	2	3		2	0	0	1	2	3	9	1	25+
3	3.7	Unexposed	1	12	0	540	1	1	2	1	1		2	0	0	2	1	1	9	2	15-24
3	3.3	Exposed	1	4.71429	0	540	1	1	1	2	1	1	2	0	1	1	1	1	1	2	15-24
3	97	Unexposed	2	6.57143	0	540	1	1	1	2	1		2	0	0	2	2	3	9	1	25+
3	0	Unexposed	2	6.85714	0	540	1	1	1	2	1		2	0	0	1	2	3	9	1	25+
3	3.7	Unexposed	1	6.28571	0	540	1	1	3	2	1		2	0	0	2	1	1	9	1	25+
4	3	Unexposed	1	10.1429	0	540	1	1	3	2	1		2	1	0	1	1	2	9	1	25+
4	3.5	Unexposed	1	8.85714	0	540	1	1	2	2	2		2	0	0	1	1	2	9	2	15-24
4	3.5	Unexposed	1	8.28571	0	540	1	1	1	2	3		2	0	0	2	1	2	9	1	25+
4		Unexposed	1	12.2857	1	281	1	1	3	2	3		2	0	0	1	1	1	9	2	15-24
4	3.5	Unexposed	1	8	0	540	1	1	2	2	1		2	1	0	2	1	2	9	1	25+
4	2.2	Unexposed	1	9.14286	0	450	1	1	2	2	2		2	1	0	1	1	2	9	2	15-24
4	3.2	Unexposed	1	11.1429	0	540	1	1	3	2	1		2	0	0	2	1	2	9	2	15-24
4		Unexposed	1	6.14286	0	540	1	1	3	2	1		1	1	0	2	1	2	9	2	15-24
4		Unexposed	1	5.85714	0	540	1	1	3	2	1		2	1	0	2	1	2	9	2	15-24
5	3	Unexposed	2	11.5714	0	270	1	1	2	2	1		2	0	0	1	1	1	9	1	25+
5	2.6	Unexposed	2	11.5714	0	270	1	1	2	1	1		2	9	0	2	1	1	9	2	15-24
5	2.4	Unexposed	1	11.5714	0	270	1	1	9	1	1		2	9	0	1	1	1	9	1	25+
6	3.4	Exposed	1	7.14286	0	540	1	1	2	2	2	1	1	0	1	1	1	1	1	2	15-24
6	3.2	Unexposed	2	8.57143	0	540	1	1	3	2	2		2	1	0	1	2	3	9	2	15-24
6	3.1	Unexposed	2	11.1429	0	540	1	1	1	2	1		2	1	0	2	1	1	9	1	25+
6	3	Unexposed	1	4.14286	0	540	1	1	3	2	2		2	1	0	1	2	3	9	2	15-24
6		Unexposed	2	5.14286	0	540	1	1	3	2	1		2	1	0	2	2	3	9	2	15-24
7	3	Unexposed	1	6.42857	0	270	1	1	3	2	2		1	1	0	1	2	3	9	2	15-24
7	3.7	Exposed	1	6.14286	0	360	1	1	3	2	3	2	2	0	1	2	1	1	9	2	15-24
7	3	Unexposed	1	9.71429	0	540	1	1	2	2	2		1	1	0	2	1	2	9	1	25+
7	2.9	Unexposed	2	6.42857	0	540	1	1	1	2	1		2	0	0	2	2	3	9	1	25+
7	3.4	Unexposed	1	6.28571	0	540	1	9	3	2	2		2	1	0	2	2	3	9	2	15-24
7		Unexposed	1	7.42857	0	540	1	1	3	2	2		2	1	0	2	1	1	9	2	15-24
7	0	Unexposed	1	6.14286	0	540	1	1	3	2	2		2	1	0	2	2	3	9	1	25+
7	3.6	Unexposed	1	12	0	540	1	1	3	2	2		2	0	0	1	1	1	9	1	25+
7	4	Unexposed	1	10.7143	0	540	1	1	3	2	3		2	1	0	1	1	1	9	1	25+
7	0	Unexposed	1	6.42857	0	360	1	1	3	2	3		2	0	0	2	1	1	9	2	15-24
7	2.1	Unexposed	1	7.28571	0	540	2	1	2	2	3		1	1	0	1	1	1	9	2	15-24
7	3.3	Exposed	1	4.85714	0	540	1	9	3	2	1	1	2	1	1	2	1	1	1	1	25+
7	3.3	Unexposed	1	8	0	540	1	1	3	2	2		2	1	0	1	1	1	9	2	15-24
7	0	Unexposed	1	3.85714	0	450	1	9	3	2	2		2	0	0	1	1	1	9	2	15-24
7	3.3	Unexposed	1	6.57143	0	540	1	1	3	2	2		2	0	0	2	1	1	9	2	15-24
7	3.4	Unexposed	1	6.71429	0	360	1	1	2	2	1		2	1	0	2	1	1	9	2	15-24
7	3.5	Unexposed	1	11.1429	0	540	1	1	3	2	1		2	1	0	1	1	1	9	2	15-24
8	2.3	Exposed	2	12	0	540	1	9	1	2	2	2	2	0	1	2	1	1	9	2	15-24
8	2.9	Exposed	1	3.71429	0	540	1	1	3	1	2	2	2	0	1	2	1	1	1	1	25+
8	3	Unexposed	2	11.5714	0	540	1	1	3	2	3		1	0	0	1	2	3	9	2	15-24
8	3.2	Unexposed	2	6.28571	0	540	1	1	2	2	1		2	1	0	2	2	3	9	1	25+
8	4	Unexposed	2	6.71429	0	540	1	1	3	2	3		2	0	0	1	2	3	9	1	25+
8	3.6	Unexposed	2	6.85714	0	540	1	1	3	2	2		2	1	0	1	1	2	9	2	15-24
8	4	Unexposed	2	10.5714	0	540	1	1	3	2	3		2	0	0	2	2	3	9	1	25+
8	4	Unexposed	1	6.85714	0	540	2	1	3	2	2		2	1	0	2	1	1	9	2	15-24
8	3.5	Unexposed	1	7.14286	0	540	1	2	2	2	2		2	1	0	2	1	1	9	1	25+
8	4.5	Unexposed	1	5.57143	0	540	1	1	3	2	1		2	1	0	1	1	1	9	2	15-24
8	3.5	Unexposed	1	6.42857	0	540	1	1	3	2	2		2	1	0	2	2	3	9	1	25+
8	2.5	Unexposed	1	6.85714	0	540	1	1	3	2	3		1	1	0	1	1	1	9	2	15-24
8	4	Unexposed	1	7	1	252	1	1	3	2	2		2	1	0	2	2	3	9	2	15-24
9		Unexposed	1	7.14286	0	540	1	1	3	2	1		2	0	0	2	2	3	9	2	15-24
9	5.5	Unexposed	2	11.2857	0	540	9	1	3	2	1		2	1	0	2	1	2	9	2	15-24
9	4.1	Unexposed	1	7.14286	0	540	9	1	2	2	1		1	0	0	1	1	2	9	1	25+
9		Unexposed	2	11.7143	0	540	9	2	3	2	1		2	1	0	2	1	2	9	2	15-24
9		Unexposed	2	7.71429	0	540	9	1	3	2	1		2	1	0	1	1	2	9	2	15-24
9	4.6	Unexposed	2	10.8571	0	540	9	1	3	2	1		2	1	0	2	1	2	9	2	15-24
9	5.5	Unexposed	2	11.5714	0	540	9	1	1	2	1		2	0	0	1	1	2	9	1	25+
9	4	Unexposed	1	7.28571	0	540	1	1	2	2	1		2	1	0	1	1	2	9	2	15-24
9	6.7	Unexposed	2	7.71429	0	540	1	1	2	2	1		2	1	0	1	1	2	9	2	15-24
9	7	Unexposed	1	11.1429	0	540	1	1	2	2	3		2	0	0	1	1	2	9	2	15-24
9	6.5	Unexposed	2	6.71429	0	540	1	1	3	2	1		2	1	0	2	1	2	9	1	25+
9		Unexposed	2	6.42857	0	540	1	1	3	2	1		2	0	0	2	1	2	9	1	25+
9		Unexposed	1	7.28571	0	540	1	1	2	2	1		2	1	0	2	1	2	9	2	15-24
9	4.6	Unexposed	1	5.28571	0	540	1	1	3	2	3		2	1	0	2	1	2	9	2	15-24
9		Unexposed	2	8.85714	0	540	1	1	3	2	1		2	0	0	2	1	2	9	2	15-24
10	3.4	Unexposed	2	7.85714	0	55	1	1	3	1	3		2	1	0	1	1	1	9	2	15-24
10	3.5	Unexposed	1	11.8571	0	540	1	2	3	2	1		2	0	0	1	1	1	9	2	15-24
10	2.7	Unexposed	2	6	0	42	1	1	3	2	1		1	1	0	1	1	2	9	1	25+
10	97	Unexposed	1	4.71429	0	540	1	1	3	2	2		2	0	0	2	2	3	9	2	15-24
10	97	Unexposed	1	5.85714	0	270	1	1	3	2	2		1	0	0	2	2	3	9	2	15-24
10	3.5	Exposed	1	4.14286	0	540	1	2	3	1	3		1	0	1	2	1	1	2	2	15-24
10	97	Unexposed	1	4.14286	1	151	1	2	3	2	2		1	0	0	2	1	1	9	2	15-24
10		Unexposed	2	5	0	540	1	2	3	1	2		1	0	0	1	1	1	9	2	15-24
10	2.5	Exposed	1	9.57143	0	540	1	2	3	1	2		2	0	1	2	1	1	2	1	25+
10	3	Unexposed	1	8.14286	0	540	1	2	3	2	2		2	0	0	1	2	3	9	1	25+
10		Unexposed	2	4.71429	0	360	1	2	3	2	3		2	0	0	2	2	3	9	1	25+
10	2.8	Unexposed	1	6.85714	0	540	1	2	3	1	1		2	1	0	1	1	1	9	2	15-24
10	3	Unexposed	2	11.1429	0	540	1	2	2	1	2		1	0	0	1	1	1	9	1	25+
10	3	Unexposed	2	9.71429	0	540	2	2	2	2	2		2	1	0	1	1	1	9	2	15-24
10	97	Exposed		10.7143	0	180	1	2	9	2	1	2	2	0	1	1	2	3	1	1	25+
10	97	Unexposed	2	7	0	540	1	9	1	2	1		2	0	0	1	2	3	9	2	15-24
10	3.3	Unexposed	2	7.14286	0	540	1	2	3	1	2		2	0	0	1	1	1	9	2	15-24
10	2.3	Unexposed	1	6.71429	0	540	1	2	2	1	3		2	0	0	1	1	1	9	2	15-24
10		Unexposed	1	9.85714	0	540	2	9	3	1	1		1	1	0	1	1	1	9	2	15-24
10	97	Unexposed	1	7.85714	0	540	1	2	3	2	2		1	0	0	2	2	3	9	1	25+
10	1.6	Unexposed	2	10.5714	0	540	1	2	3	1	2		2	0	0	1	1	1	9	1	25+
10	3.8	Unexposed	2	10.1429	0	540	1	2	2	2	2		1	1	0	2	2	9	9	2	15-24
10	3	Exposed	2	5.71429	0	540	1	2	3	2	2		2	0	1	2	1	1	2	1	25+
10	3.1	Unexposed	1	10.2857	0	540	1	2	9	1	2		1	0	0	2	1	1	9	1	25+
10	3	Unexposed		11.1429	0	540	1	2	2	2	3		2	0	0	1	1	1	9	2	15-24
10	2.8	Unexposed	1	6.42857	0	540	1	2	3	1	2		2	0	0	1	1	1	9	2	15-24
10	94	Unexposed	1	6.42857	0	540	1	2	3	2	3		1	0	0	2	2	3	9	2	15-24
10	97	Unexposed	1	5	0	540	1	2	3	1	1		2	0	0	1	2	3	9	2	15-24
10	97	Unexposed	2	6.14286	0	540	1	9	3	2	1		2	0	0	1	2	3	9	2	15-24
10	97	Unexposed	2	7	0	540	1	2	3	2	2		2	0	0	2	2	3	9	2	15-24
10	3.2	Unexposed	2	7.71429	0	540	1	9	3	2	2		2	0	0	1	1	1	9	2	15-24
10		Unexposed	2	5.28571	0	540	1	2	2	1	2		1	0	0	2	2	3	9	2	15-24
10		Unexposed	1	7.85714	0	540	1	1	2	1	2		2	0	0	1	1	2	9	2	15-24
10		Unexposed	2	8	0	540	1	2	3	1	2		2	0	0	1	2	3	9	2	15-24
10		Exposed	2	6	0	540	1	2	3	1	2	2	1	0	1	2	1	1	1	2	15-24
10		Unexposed	1	6.28571	0	540	1	2	3	1	2		2	0	0	2	1	1	9	2	15-24
10		Unexposed		8.28571	0	540	1	2	2	1	2		2	1	0	1	2	3	9	2	15-24
10		Unexposed	1	7.14286	0	540	1	2	2	1	2		2	0	0	2	1	1	9	2	15-24
10	1.5	Unexposed	2	7.57143	0	540	1	2	2	1	3		1	0	0	1	1	1	9	2	15-24
10	4.8	Unexposed	1	7	0	540	1	2	3	2	2		2	1	0	1	1	1	9	2	15-24
10	2.6	Exposed	1	9.57143	0	540	1	1	3	1	2		1	0	1	2	1	1	1	2	15-24
10		Unexposed	1	10.8571	0	540	2	2	2	2	1		2	0	0	2	1	1	9	2	15-24
10	97	Unexposed	2	7.42857	0	540	1	2	3	1	2		2	0	0	1	1	2	9	2	15-24
10		Unexposed	2	4.57143	0	360	2	2	3	1	2		2	0	0	1	1	1	9	2	15-24
10	3.8	Exposed	2	7.57143	0	540	1	2	3	1	3		1	0	1	2	1	1	1	2	15-24
10	97	Unexposed	2	11.5714	0	540	1	2	3	1	2		2	1	0	1	2	3	9	2	15-24
10		Unexposed	1	10.7143	0	540	1	2	3	1	1		2	0	0	2	2	3	9	2	15-24
11	3.4	Unexposed	1	11.8571	0	540	1	1	2	2	3		2	1	0	2	1	1	9	2	15-24
11	2.9	Exposed	2	8.85714	1	507	1	1	2	2	2	2	1	0	1	2	1	1	1	1	25+
11	3.3	Unexposed	1	8.28571	0	540	1	1	2	2	2		2	0	0	2	1	1	9	2	15-24
11	2.9	Unexposed	2	6.42857	0	540	2	1	3	2	1		2	1	0	2	1	1	9	1	25+
11	3.3	Unexposed	1	10.2857	0	540	1	1	3	2	2		1	0	0	2	1	1	9	2	15-24
11	2.5	Unexposed	1	4.85714	0	360	1	2	3	2	2		2	0	0	2	2	3	9	2	15-24
11	3	Exposed	2	11	0	450	1	1	3	1	3		2	0	1	1	1	1	9	1	25+
11	2.8	Unexposed	1	4.42857	0	540	1	1	3	1	3		2	0	0	2	1	1	9	2	15-24
11	3.2	Unexposed	2	4.14286	0	360	2	2	3	1	2		1	0	0	1	1	1	9	2	15-24
11	3.9	Unexposed	1	11.8571	0	540	1	1	3	1	2		2	0	0	1	1	1	9	2	15-24
11	3.2	Unexposed		6.14286	0	540	1	1	2	2	2		1	0	0	1	1	1	9	2	15-24
11	2.9	Unexposed	1	6.28571	0	540	1	1	3	1	2		1	0	0	1	1	1	9	2	15-24
11	4.8	Exposed	1	6.57143	0	180	1	1	3	1	1	2	2	0	1	1	1	1	1	2	15-24
11	3	Unexposed	2	8.28571	0	540	1	1	3	2	3		1	0	0	1	1	1	9	2	15-24
11	3.3	Unexposed	1	7.57143	0	540	1	1	3	2	2		1	0	0	2	1	1	9	2	15-24
11	3.2	Unexposed	1	4.71429	0	540	1	1	3	2	2		2	0	0		1	1	9	1	25+
11	3	Unexposed	1	6.85714	0	540	1	2	3	2	3		2	0	0	1	1	1	9	2	15-24
11	3	Exposed		6.85714	0	540	1	1	9	2	1		2	0	1	1	1	1	1	1	25+
11	4	Unexposed	1	8.57143	0	540	1	2	3	2	1		2	1	0	1	1	1	9	1	25+
11	3.5	Unexposed	2	9.57143	0	540	1	2	3	2	2		2	0	0	1	1	1	9	2	15-24
11	2.6	Unexposed	2	8.71429	0	360	1	2	3	1	2		1	1	0	2	1	1	9	2	15-24
11	3	Unexposed	2	8.28571	0	540	1	1	3	2	2		2	1	0	2	1	1	9	2	15-24
11	3.3	Unexposed	2	6.71429	0	540	9	1	1	2	2		2	0	0	2	1	1	9	2	15-24
11	3	Unexposed	2	4.71429	0	540	1	1	2	2	2		2	0	0	1	1	1	9	2	15-24
11	3	Unexposed	1	11.4286	0	540	1	2	2	2	2		1	0	0	1	1	1	9	1	25+
11	3.9	Exposed	2	9.85714	0	540	1	1	1	1	2		2	0	1	2	1	1	2	2	15-24
11	3.9	Unexposed	2	9.42857	0	540	2	1	3	1	2		2	0	0	1	1	1	9	2	15-24
11	4	Unexposed	1	7	0	540	1	1	3	2	3		2	0	0	2	1	1	9	1	25+
11	0	Unexposed	2	6	0	540	1	1	3	2	3		2	0	0		1	1	9	1	25+
11	2	Exposed	2	6.28571	0	180	1	1	3	1	1		2	0	1	2	1	1	9	1	25+
11	2.1	Unexposed	1	11.4286	0	540	1	1	2	2	2		2	0	0	2	1	1	9	2	15-24
11	2.5	Unexposed	2	4.57143	0	270	1	1	3	1	3		1	0	0	1	1	1	9	2	15-24
11	3	Unexposed	2	9.14286	0	540	1	1	3	2	1		2	0	0	2	1	1	9	2	15-24
11	3	Unexposed	2	8.57143	0	270	1	1	1	1	2		2	0	0	2	1	2	9	2	15-24
11	3.1	Unexposed	1	8.28571	0	540	1	1	3	2	1		2	0	0	2	1	1	9	2	15-24
11	3.5	Unexposed	1	7.71429	0	540	1	1	3	2	2		2	0	0	1	1	1	9	2	15-24
11	3.2	Unexposed	2	6.28571	0	270	1	1	3	2	3		1	1	0	2	1	1	9	2	15-24
11	2.8	Unexposed	1	9.28571	0	270	1	1	3	2	3		2	0	0	1	1	1	9	2	15-24
11	3	Unexposed	1	9.57143	0	270	1	1	2	2	1		2	0	0	2	1	1	9	2	15-24
11	2.5	Unexposed	2	8.85714	0	270	1	1	3	2	1		2	0	0	2	1	1	9	2	15-24
11	2.9	Unexposed	2	11.8571	0	360	1	1	3	2	3		2	0	0	1	1	1	9	2	15-24
12	5	Exposed	1	8	0	540	1	9	3	1	2	1	2	0	1	2	1	1	1	1	25+
12	6	Unexposed	2	5.71429	0	540	1	1	3	1	2		1	0	0	2	1	1	9	1	25+
12		Unexposed	1	7	0	540	1	1	3	2	2		1	0	0	1	1	1	9	2	15-24
12	3	Unexposed	1	8	0	540	1	1	3	2	2		2	0	0	1	1	1	9	2	15-24
12	2	Unexposed	1	8	0	540	1	1	3	2	2		1	0	0	1	1	1	9	2	15-24
12	3	Unexposed	2	8	0	540	1	1	3	2	2		2	0	0	2	1	1	9	2	15-24
12	3	Unexposed	1	6.57143	0	540	1	2	3	1	2		1	0	0	1	1	2	9	1	25+
12	3	Unexposed	2	4.85714	0	540	1	1	2	2	2		2	0	0	2	1	1	9	2	15-24
12	3	Unexposed	1	8	0	540	1	1	3	2	2		1	1	0	1	2	3	9	1	25+
12	3	Exposed	2	9.28571	0	360	2	1	3	2	2		2	1	1	1	1	1	1	1	25+
12		Unexposed	1	8	0	540	2	1	2	1	2		1	0	0	1	1	1	9	2	15-24
12	3	Unexposed	1	8	0	540	1	1	3	2	2		1	0	0	1	1	1	9	2	15-24
12	2	Unexposed	1	8	0	540	1	1	3	1	2		1	0	0	2	1	1	9	1	25+
12	3	Unexposed	1	8	0	540	1	1	2	2	2		1	0	0	2	1	2	9	1	25+
12	3	Unexposed	2	8	0	540	1	2	3	2	2		1	0	0	2	1	1	9	1	25+
12		Unexposed	1	8	0	540	1	1	3	1	2		1	0	0	1	1	1	9	1	25+
12		Unexposed	1	8	0	540	1	1	3	1	2		1	0	0	1	1	1	9	2	15-24
12		Unexposed	2	8	0	540	1	1	3	1	2		2	0	0	2	1	1	9	2	15-24
12	2	Unexposed	1	8	0	540	2	1	3	2	2		1	0	0	2	1	1	9	2	15-24
12	3	Unexposed	1	8	0	540	1	1	3	2	2		1	0	0	2	1	1	9	1	25+
12	3	Unexposed	2	8	0	540	1	1	1	1	2		1	1	0	2	1	1	9	1	25+
12	3	Unexposed	2	8	0	540	2	1	1	1	2		1	1	0	2	1	1	9	1	25+
12	2	Unexposed	1	8	0	540	1	2	3	2	2		1	0	0	2	1	1	9	2	15-24
12	3	Unexposed	1	8	0	540	1	1	3	2	2		1	0	0	2	1	1	9	2	15-24
12	3	Unexposed	1	8	0	540	1	1	3	2	2		1	0	0	2	1	1	9	2	15-24
12	2	Unexposed	1	8	0	540	1	1	2	1	2		1	0	0	2	1	2	9	1	25+
12	3	Unexposed	2	8	0	540	1	1	3	1	2		2	0	0	2	1	1	9	1	25+
12	2	Unexposed	1	8	0	540	1	1	3	2	2		1	0	0	1	1	1	9	1	25+
12	3	Unexposed	1	8	0	540	1	1	3	2	2		2	0	0	2	1	1	9	1	25+
12	3	Unexposed	1	8	0	540	1	1	3	2	2		1	0	0	1	1	1	9	1	25+
12	2	Unexposed	2	8	0	540	1	1	3	1	2		2	0	0	1	1	1	9	2	15-24
12	3	Unexposed	1	8	0	540	1	1	3	2	2		1	0	0	1	1	1	9	2	15-24
12	3	Unexposed	1	8	0	540	1	1	2	2	2		1	0	0	1	1	1	9	1	25+
12	2	Unexposed	1	8	0	540	1	1	3	2	2		1	0	0	2	1	1	9	1	25+
12	3	Unexposed	2	8	0	540	1	1	3	1	2		1	0	0	2	1	1	9	2	15-24
12	2	Unexposed	1	8	0	540	1	1	3	1	2		1	0	0	2	1	2	9	1	25+
12	3.5	Unexposed	1	8	0	540	1	1	3	1	2		1	0	0	2	1	1	9	2	15-24
12	2.8	Unexposed	1	8	0	540	1	2	3	1	2		1	0	0	1	1	1	9	2	15-24
12	3.1	Unexposed	1	8	0	540	1	1	3	2	2		1	0	0	2	1	1	9	2	15-24
12	3.5	Unexposed	1	8	0	540	1	1	3	1	2		1	0	0	2	1	1	9	1	25+
12	2.8	Unexposed	1	8	0	540	1	1	3	1	2		1	0	0	2	1	1	9	2	15-24
12	3.5	Unexposed	1	8	0	540	1	1	3	2	2		1	0	0	2	1	1	9	2	15-24
12	3	Unexposed	1	8	0	540	1	1	3	1	2		1	0	0	1	1	1	9	1	25+
12	3.1	Unexposed	1	8	0	540	1	1	3	1	2		1	0	0	2	1	1	9	2	15-24
12	3	Unexposed	1	8	0	540	1	1	3	1	2		1	0	0	2	1	1	9	1	25+
12	2.9	Unexposed	1	8	0	540	1	1	3	1	2		1	0	0	1	1	1	9	2	15-24
12	3	Unexposed	1	8	0	540	1	1	3	2	2		1	0	0	2	1	1	9	2	15-24
12	3.5	Unexposed	2	8	0	540	1	1	3	2	2		2	0	0	1	1	1	9	1	25+
12	3.6	Unexposed	1	8	0	540	1	1	3	2	2		1	0	0	2	1	1	9	9	miss
12	2.8	Unexposed	1	8	0	540	1	1	3	1	2		1	0	0	1	1	1	9	1	25+
12	2.8	Unexposed	1	8	0	540	1	1	2	1	2		1	0	0	1	1	1	9	2	15-24
12	3.5	Unexposed	1	8	0	540	1	1	3	1	2		1	0	0	2	1	2	9	2	15-24
12	3.2	Unexposed	2	8	0	540	1	1	3	1	2		2	0	0	1	1	1	9	2	15-24
12	3.4	Unexposed	2	8	0	540	1	1	3	1	2		1	0	0	2	1	1	9	1	25+
12	2.8	Unexposed	1	8	0	540	1	1	3	2	2		2	0	0	2	1	1	9	2	15-24
12	2.9	Unexposed	1	8	0	540	1	1	3	1	2		1	0	0	1	1	1	9	2	15-24
12		Unexposed	1	8	0	540	1	1	3	1	2		1	0	0	2	1	1	9	1	25+
12	2.9	Unexposed	2	8	0	540	1	1	3	1	2		1	0	0	1	1	1	9	2	15-24
12	3	Unexposed	2	8	0	540	1	1	3	2	2		1	0	0	1	1	1	9	2	15-24
12	3.2	Unexposed	1	8	0	540	1	1	3	1	2		2	0	0	1	1	1	9	2	15-24
12	3.5	Unexposed	2	8	0	540	1	1	3	2	1		2	0	0	2	1	1	9	1	25+
12	3.4	Unexposed	1	8	0	540	1	1	3	1	2		1	0	0	2	1	1	9	1	25+
12		Unexposed	1	8	0	540	1	1	3	1	2		2	0	0	2	1	1	9	2	15-24
12		Unexposed	1	8	0	540	1	1	3	1	2		1	0	0	1	1	1	9	1	25+
12		Unexposed	1	8	0	540	1	1	9	2	2		2	0	0	1	1	3	9	1	25+
12	3.4	Unexposed	1	8	0	540	1	1	3	2	2		2	0	0	1	1	1	9	1	25+
12	2.9	Unexposed	1	8	0	540	1	1	3	2	2		1	0	0	1	1	1	9	2	15-24
12	3.5	Unexposed	2	8	0	540	1	1	3	1	2		1	0	0	2	1	1	9	1	25+
12	3.2	Unexposed	2	8	0	540	1	1	3	1	2		1	0	0	1	1	1	9	2	15-24
12	2.9	Unexposed	1	8	0	540	1	1	2	1	2		2	0	0	2	1	1	9	1	25+
12	4	Unexposed	1	8	0	540	1	1	3	1	2		1	0	0	2	1	2	9	2	15-24
12		Unexposed	1	8	0	540	1	1	2	1	2		1	0	0	1	1	1	9	2	15-24
12		Unexposed	2	8	0	540	1	1	3	2	2		1	0	0	1	1	1	9	2	15-24
12	3.1	Unexposed	1	8	0	540	1	1	3	1	2		1	0	0	1	1	1	9	2	15-24
12	2.9	Unexposed	1	8	0	540	1	1	2	1	2		1	0	0	1	1	1	9	2	15-24
12	3.4	Unexposed	2	8	0	540	1	1	3	1	2		1	0	0	2	1	1	9	2	15-24
12	3.9	Unexposed	2	8	0	540	1	1	3	2	2		1	0	0	2	1	1	9	2	15-24
12	2.9	Unexposed	2	8	0	540	1	1	3	1	2		2	0	0	1	1	1	9	2	15-24
12	3.2	Unexposed	1	8	0	540	1	1	2	1	2		1	0	0	2	1	1	9	2	15-24
12	3.3	Unexposed	1	8	0	540	1	1	3	2	2		1	0	0	2	1	1	9	2	15-24
12	2.7	Unexposed	1	8	0	540	1	1	2	1	2		1	0	0	2	1	1	9	2	15-24
12	3.5	Unexposed	1	8	0	540	1	1	3	1	2		2	0	0	1	1	1	9	2	15-24
12		Unexposed	1	8	0	540	1	1	3	1	2		1	0	0	2	1	1	9	2	15-24
13		Exposed	2	12.2857	0	540	1	2	3	2	2	1	2	0	1	1	1	1	1	1	25+
13	3.3	Unexposed	2	8.28571	0	540	2	1	3	2	2		1	0	0	1	1	9	9	1	25+
13	3.2	Unexposed	1	10.8571	0	540	2	1	2	1	2		1	0	0	1	1	3	9	2	15-24
13	3.1	Unexposed	2	5.85714	0	180	1	2	3	1	2		1	0	0	2	1	1	9	2	15-24
13		Unexposed	2	7.57143	0	53	1	9	3	1	2		2	0	0	2	1	2	9	1	25+
13	3.4	Unexposed	1	6.42857	0	540	1	2	3	1	2		1	0	0	2	1	9	9	2	15-24
13		Unexposed	1	3.85714	0	540	1	1	2	1	2		2	1	0	1	1	1	9	2	15-24
13		Unexposed	2	6.57143	0	540	2	1	3	1	2		1	0	0	2	1	2	9	1	25+
13	3.2	Exposed	1	6.71429	0	540	1	2	2	1	2	1	2	0	1	2	1	9	1	2	15-24
13	3.3	Unexposed	2	8	0	540	2	2	9	1	2		1	0	0	2	1	9	9	1	25+
13		Unexposed	1	8	0	540	1	2	3	1	2		1	0	0	2	1	1	9	2	15-24
13	2	Unexposed	1	8	0	540	1	2	3	1	2		1	0	0	1	1	1	9	2	15-24
13	2.5	Unexposed		8	0	540	2	2	3	1	2		1	0	0	2	1	9	9	2	15-24
13	2	Unexposed	1	8	0	540	2	2	3	1	2		1	0	0	2	1	2	9	1	25+
13	3	Unexposed	1	8	0	540	2	2	3	1	2		1	0	0	2	1	2	9	1	25+
13	2	Unexposed		8	0	540	1	2	2	2	2		2	0	0	2	1	2	9	2	15-24
13		Unexposed	1	3.85714	0	270	1	2	3	2	2		2	0	0	2	1	1	9	2	15-24
13	2.8	Unexposed	1	11.2857	0	540	1	2	3	1	2		1	0	0	2	1	2	9	1	25+
13	3.5	Unexposed	1	11.1429	0	180	1	2	3	1	2		1	0	0	1	1	9	9	2	15-24
13	2.7	Unexposed	1	7.28571	0	270	2	2	3	1	2		1	0	0	1	1	1	9	2	15-24
13	3.2	Unexposed	1	10.1429	0	540	2	1	2	1	2		2	0	0	2	1	2	9	2	15-24
13	3.4	Exposed	1	12.1429	0	540	1	9	3	1	2	1	1	1	1	2	1	2	1	1	25+
13	2.6	Exposed	1	12.1429	0	540	1	9	3	1	2	1	1	1	1	2	1	2	9	1	25+
14	3	Exposed	2	9.14286	0	360	1	2	1	1	1	1	2	0	1	1	2	9	9	2	15-24
14	7.3	Unexposed	2	10.4286	0	540	1	2	3	1	3		2	0	0	1	1	1	9	2	15-24
14	4.8	Unexposed	1	6.42857	0	540	1	1	2	2	2		1	1	0	2	1	2	9	2	15-24
14	0	Exposed	2	4.28571	0	30	1	1	1	2	1	2	2	0	1	1	2	3	1	1	25+
14	6	Unexposed	1	9.85714	0	540	1	2	3	1	2		1	1	0	2	1	2	9	1	25+
14	5	Unexposed	1	9	0	540	1	2	3	1	3		2	0	0	2	1	2	9	1	25+
14	6	Unexposed	2	9.71429	0	540	1	1	3	2	1		1	0	0	1	1	1	9	1	25+
14	6	Unexposed	2	9	0	540	9	1	3	2	1		2	0	0	1	1	1	9	1	25+
14	4.5	Unexposed	1	8.71429	0	540	1	2	2	2	1		2	0	0	1	1	1	9	2	15-24
14	5.1	Exposed	2	7.71429	0	450	1	1	3	2	1	1	2	0	1	1	2	9	1	1	25+
14	4.5	Unexposed	2	9.14286	0	540	1	1	3	2	1		2	0	0	1	1	2	9	2	15-24
14	7	Exposed	2	8	0	540	1	1	3	1	3	1	2	0	1	1	2	3	1	1	25+
14	5.5	Unexposed	1	7	0	540	1	2	3	1	2		1	0	0	2	1	1	9	2	15-24
14		Unexposed	1	4.85714	0	540	1	1	2	2	1		2	0	0	1	1	1	9	2	15-24
14	3.4	Unexposed	1	6.85714	0	540	1	1	3	1	2		1	1	0	1	1	2	9	1	25+
14	5.2	Unexposed	2	9.28571	0	540	2	2	1	2	3		2	0	0	2	1	2	9	1	25+
14	4	Unexposed	2	6.71429	0	540	1	2	3	1	2		2	0	0	2	1	1	9	2	15-24
14	0	Unexposed	1	8	0	540	1	1	3	2	2		2	1	0	2	2	9	9	1	25+
14	0	Unexposed	2	8.14286	0	540	1	1	1	1	2		2	0	0	1	2	9	9	1	25+
14	3.5	Unexposed	1	8.28571	0	540	1	2	3	2	1		2	0	0	2	1	1	9	1	25+
14	0	Unexposed	2	11.4286	0	540	1	1	3	2	2		2	0	0	1	2	9	9	2	15-24
14	2.9	Unexposed	2	3.85714	0	450	1	2	3	2	1		2	0	0	1	1	2	9	1	25+
14	0	Unexposed	2	9.28571	0	540	1	1	3	2	3		1	0	0	2	2	9	9	1	25+
14	0	Unexposed	1	8	0	540	1	1	2	2	1		2	0	0	1	2	9	9	1	25+
14	4	Unexposed	2	8.57143	0	540	1	2	3	2	3		2	0	0	2	1	1	9	2	15-24
14	3.5	Unexposed	1	6.85714	0	540	1	1	3	1	2		2	0	0	2	1	2	9	2	15-24
14		Unexposed	1	8.28571	0	450	1	2	3	1	3		1	0	0	1	1	2	9	2	15-24
14	2.7	Exposed	1	8.57143	0	450	1	2	3	2	1	2	2	0	1	2	1	1	1	2	15-24
14		Exposed	1	7.57143	0	450	1	1	2	2	1	1	2	0	1	2	1	2	9	1	25+
14	2.3	Unexposed	2	8	0	540	1	1	3	1	1		2	0	0	1	1	1	9	2	15-24
14	2.8	Unexposed	2	9.57143	0	540	1	1	3	2	3		2	0	0	2	1	2	9	1	25+
14	3.5	Unexposed	1	8.71429	0	540	1	2	1	1	1		2	0	0	2	1	2	9	1	25+
14		Unexposed	1	8	0	540	1	1	3	1	2		2	0	0	2	1	2	9	1	25+
14		Exposed	2	8	0	540	1	9	3	2	1	1	2	0	1	2	2	3	1	1	25+
14		Unexposed	2	6.42857	0	450	1	1	3	1	1		2	0	0	1	1	2	9	1	25+
14	3.5	Unexposed	1	7.85714	0	540	1	1	2	1	2		1	0	0	1	1	2	9	2	15-24
14	0	Unexposed	1	8	0	360	1	1	3	2	1		2	0	0	1	2	9	9	1	25+
14	3.5	Unexposed	1	9.85714	0	450	1	1	3	2	3		2	0	0	2	1	1	9	1	25+
15	2.8	Exposed	1	8	0	540	1	1	3	2	9	1	2	0	1	1	1	1	1	1	25+
15		Unexposed	2	4.28571	0	540	1	1	3	1	9		1	0	0	1	1	1	9	1	25+
15	3.5	Unexposed	2	8	0	540	1	2	2	1	2		1	1	0	2	1	1	9	1	25+
15	0	Unexposed	2	8	0	540	1	1	1	1	9		1	1	0	1	2	3	9	2	15-24
15	3	Unexposed	2	8	0	540	1	1	3	2	2		1	1	0	1	1	1	9	2	15-24
15		Exposed	1	8	0	540	1	2	2	2	1		1	0	1	1	1	2	1	2	15-24
15	3.5	Unexposed	2	8	0	540	1	1	2	2	1		1	1	0	1	1	1	9	2	15-24
15	2.5	Unexposed	2	8	0	540	1	1	1	1	9		2	1	0	1	1	1	9	2	15-24
15	4	Unexposed	1	8	0	540	1	1	3	2	9		2	1	0	1	1	1	9	2	15-24
15	4.1	Unexposed	2	8	0	540	1	1	1	2	2		1	1	0	1	1	1	9	2	15-24
15	3	Unexposed	1	8	0	540	1	2	2	2	2		1	0	0	1	1	2	9	2	15-24
15	3	Unexposed	2	8	0	540	1	2	3	1	2		2	1	0	2	1	1	9	2	15-24
15	3.4	Unexposed		7.42857	0	270	2	2	2	2	2		1	0	0	1	1	2	9	1	25+
15	4.5	Unexposed	1	10.7143	0	540	2	2	3	1	2		1	0	0	2	1	9	9	1	25+
15	3	Unexposed	1	8.85714	0	540	2	2	9	1	9		1	0	0	1	1	1	9	2	15-24
15	3.1	Exposed	1	8	0	540	1	2	2	2	2	2	2	0	1	2	1	9	1	2	15-24
15		Unexposed		8.14286	0	540	1	2	2	1	2		1	0	0	2	1	1	9	1	25+
15		Unexposed	2	6.85714	0	540	1	2	3	2	2		1	0	0	1	1	1	9	1	25+
15	3	Unexposed	1	6	0	540	1	1	3	1	2		1	0	0	2	1	2	9	1	25+
16	2.81	Exposed	1	4.71429	0	540	1	2	3	1	2	2	1	0	1	1	1	1	1	2	15-24
16	2.9	Unexposed	1	9.85714	0	540	1	1	3	2	2		1	0	0	1	1	2	9	1	25+
16	2.8	Unexposed	1	11.5714	0	540	1	1	2	1	2		1	1	0	1	1	1	9	1	25+
16	3	Unexposed	1	6.71429	0	450	1	1	2	2	2		1	1	0	2	1	1	9	2	15-24
16	0	Unexposed	2	8	0	540	1	1	2	1	2		1	0	0	1	1	2	9	2	15-24
16	2.9	Unexposed	1	8	0	540	1	1	3	1	2		1	0	0	1	1	1	9	2	15-24
16	0	Unexposed	2	9.42857	0	540	1	1	2	1	2		2	1	0	1	1	1	9	2	15-24
16	3.2	Exposed	1	5.85714	0	540	1	1	3	1	2	2	2	0	1	2	1	1	1	2	15-24
16	2.7	Unexposed	1	5.71429	0	450	1	1	3	1	2		1	0	0	2	1	1	9	2	15-24
16	3.75	Unexposed	1	6	0	540	1	1	3	1	2		1	0	0	1	1	1	9	1	25+
16	0	Unexposed	1	8	0	540	1	1	3	2	2		1	0	0	2	1	1	9	2	15-24
16	3.7	Unexposed	2	8.14286	0	450	1	2	3	1	2		1	1	0	2	1	1	9	2	15-24
16	3.2	Unexposed	2	5.57143	0	540	1	2	3	1	2		1	0	0	1	1	1	9	2	15-24
16	3	Exposed	2	9.57143	0	360	1	1	1	2	1	2	2	0	1	1	1	1	1	1	25+
16	4	Unexposed	2	7.57143	0	540	1	1	2	2	2		1	1	0	1	1	2	9	2	15-24
16	3.6	Unexposed	2	5.14286	0	540	1	1	3	1	2		1	0	0	2	1	1	9	1	25+
16		Unexposed	2	5.85714	0	540	1	1	1	1	2		1	0	0	2	1	2	9	2	15-24
16	3.4	Exposed	2	10.1429	0	540	1	1	2	2	2	1	1	1	1	1	1	1	1	1	25+
16	4	Unexposed	2	10	0	540	1	1	3	1	3		1	1	0	2	1	1	9	2	15-24
16	3.2	Unexposed	1	6.71429	0	540	1	1	3	2	2		2	1	0	1	1	1	9	2	15-24
16	3.2	Unexposed	2	6.28571	0	540	1	1	3	2	2		1	0	0	1	1	1	9	1	25+
16	3.4	Unexposed	1	8.85714	0	540	1	1	3	1	2		1	1	0	1	1	1	9	2	15-24
16	3.8	Unexposed	2	9	0	540	2	2	3	1	2		1	0	0	1	1	2	9	2	15-24
16	2.9	Unexposed	2	6.85714	0	540	1	1	3	1	2		1	0	0	2	1	1	9	2	15-24
16	3.7	Unexposed	1	7.42857	0	540	1	1	3	1	2		1	0	0	1	1	1	9	2	15-24
16	4.2	Exposed	1	8	0	540	1	1	3	1	2	2	1	0	1	2	1	2	1	1	25+
16	2.5	Exposed	2	8	0	540	1	1	3	1	2		2	0	1	2	1	1	2	1	25+
16	3	Exposed	1	8	0	540	1	1	2	1	2	2	1	0	1	2	1	9	1	1	25+
16	3.4	Exposed	1	9.85714	0	540	1	1	2	1	2		2	0	1	1	1	9	1	1	25+
16	2.96	Exposed	2	4.71429	0	540	1	1	3	1	2	1	1	0	1	1	1	1	1	1	25+
16	4.5	Exposed	2	8	0	540	1	1	3	1	2		2	0	1	1	1	9	1	2	15-24
16	3.5	Exposed	2	7.14286	0	540	1	1	3	1	2	2	1	0	1	2	1	1	1	1	25+
16	2.6	Exposed	2	6.57143	0	540	1	2	3	1	2	1	2	0	1	2	1	9	9	1	25+
16	3	Unexposed	1	11.5714	0	540	1	1	3	2	2		1	0	0	1	1	2	9	1	25+
16	2	Unexposed	1	7.85714	0	360	1	1	3	2	2		2	0	0	2	1	1	9	2	15-24
16	3.2	Unexposed	1	10.1429	0	540	1	1	3	1	2		1	0	0	1	1	1	9	1	25+
16	3.5	Unexposed	2	6.71429	0	540	1	1	3	2	2		1	0	0	2	1	1	9	1	25+
16	3.2	Unexposed	2	7.42857	0	540	1	1	3	1	2		1	0	0	1	1	1	9	2	15-24
16	3.3	Unexposed	1	6.71429	0	450	1	1	3	1	2		1	0	0	1	1	1	9	2	15-24
16	2.5	Unexposed	2	7.28571	0	540	1	1	3	1	2		2	0	0	1	1	1	9	2	15-24
16	3.5	Unexposed	1	11.4286	0	540	1	1	3	1	2		1	1	0	2	1	1	9	1	25+
16	3.7	Unexposed		10.8571	0	540	1	9	3	2	2		2	1	0	1	1	1	9	1	25+
16	3.2	Unexposed	1	4.71429	0	540	1	2	3	2	2		2	0	0	1	1	1	9	2	15-24
16	4	Unexposed	1	6.28571	0	540	1	1	2	1	2		2	0	0	1	1	9	9	2	15-24
16	3.9	Unexposed	2	4.57143	0	540	1	1	3	1	2		2	1	0	2	1	1	9	1	25+
16	1.9	Unexposed	1	8.71429	0	540	1	1	2	1	2		1	0	0	1	1	1	9	1	25+
16	2	Unexposed	2	4.71429	0	360	1	1	2	1	1		2	0	0	1	1	1	9	2	15-24
16	3	Unexposed	1	9.57143	0	540	1	1	3	1	2		1	0	0	2	1	1	9	2	15-24
16	4	Unexposed	2	12.1429	0	540	1	1	3	1	2		1	0	0	1	1	1	9	1	25+
16	3.2	Unexposed	1	10.2857	0	360	1	1	3	1	2		1	0	0	1	1	1	9	1	25+
16	0	Unexposed		7	0	540	1	1	1	2	2		1	0	0	2	1	2	9	2	15-24
16	3.2	Unexposed	1	6.85714	0	450	1	1	2	1	2		1	0	0	1	1	1	9	1	25+
16	3.4	Unexposed	1	7.14286	0	540	2	1	3	1	2		1	1	0	1	1	1	9	1	25+
16	0	Unexposed	2	4.85714	0	540	1	1	1	1	2		2	0	0	1	2	3	9	2	15-24
16	3.2	Unexposed	2	6.42857	0	540	1	2	3	1	2		2	0	0	1	2	3	9	2	15-24
16	3.8	Unexposed	1	8	0	540	1	2	3	2	2		1	0	0	2	1	2	9	2	15-24
16	3.5	Unexposed	1	10.2857	0	450	1	1	3	1	2		1	0	0	1	1	1	9	1	25+
16	3.1	Unexposed	2	10.2857	0	450	1	9	3	1	2		1	0	0	1	1	2	9	2	15-24
16	3	Unexposed	1	8.71429	0	540	1	1	2	1	2		1	0	0	1	1	1	9	2	15-24
16	3	Unexposed	2	8.57143	0	540	1	1	3	1	2		1	0	0	2	1	2	9	1	25+
16	3.1	Unexposed	2	8.71429	0	540	1	1	3	1	2		1	0	0	2	1	1	9	2	15-24
16	2.5	Unexposed	2	8.14286	0	540	1	1	3	1	2		1	0	0	1	1	1	9	2	15-24
16	97	Unexposed	2	8.85714	0	540	1	1	3	1	2		2	0	0	1	2	3	9	2	15-24
16	97	Unexposed	1	9.14286	1	418	1	2	2	2	2		1	0	0	2	1	2	9	2	15-24
16	0	Unexposed	1	11.1429	0	450	1	9	2	1	2		1	1	0	1	2	3	9	2	15-24
16	0	Unexposed	2	7.28571	0	540	1	1	2	1	2		1	0	0	2	1	2	9	2	15-24
16	3.2	Unexposed	1	8	0	540	1	1	3	2	2		2	1	0	1	1	1	9	2	15-24
16	3.8	Unexposed	2	4.57143	0	540	1	1	3	2	2		1	0	0	1	1	1	9	2	15-24
16	3.8	Unexposed	1	6.71429	0	540	1	1	2	2	2		2	0	0	2	1	1	9	2	15-24
16	3	Unexposed		9.28571	0	540	1	1	2	1	1		2	0	0	2	1	2	9	2	15-24
16	3	Unexposed	1	10.7143	0	540	1	2	3	2	2		2	0	0	1	1	1	9	2	15-24
16	3.57	Unexposed	2	6.57143	0	360	1	1	3	2	2		1	0	0	1	1	1	9	2	15-24
16	3.2	Unexposed	1	6.57143	0	540	1	1	3	1	2		2	0	0	2	1	1	9	2	15-24
16	3	Unexposed	2	6	0	540	1	1	9	1	2		2	1	0	1	1	2	9	2	15-24
16	3	Unexposed	2	10.4286	0	540	1	1	1	2	3		1	0	0	2	2	3	9	2	15-24
16	3.1	Unexposed	1	9.14286	0	540	1	1	3	1	3		2	0	0	2	1	2	9	2	15-24
16	3.2	Unexposed	1	6.28571	0	540	1	1	3	1	2		1	0	0	1	1	1	9	2	15-24
16	3.8	Exposed	1	11.1429	0	540	1	1	3	2	2	2	2	0	1	2	1	2	1	1	25+
16	2	Exposed	2	11.1429	0	540	1	1	3	2	2	3	1	0	1	1	1	1	2	1	25+
17	3	Exposed	1	8	1	309	1	1	9	1	2	2	1	0	1	1	1	1	1	2	15-24
18	3.3	Unexposed	1	8	0	540	1	1	3	1	2		1	1	0	2	1	2	9	2	15-24
18	0	Unexposed	2	8	0	540	2	1	1	1	2		2	0	0	1	1	2	9	1	25+
18		Unexposed	2	8	0	540	2	2	3	1	2		1	0	0	1	1	1	9	1	25+
18	4.9	Unexposed	1	8	0	540	1	1	3	2	2		1	1	0	2	1	1	9	2	15-24
18	4.5	Unexposed	1	8	0	540	1	1	3	2	2		1	0	0	2	1	1	9	1	25+
18		Unexposed	2	8	0	540	1	1	1	1	2		1	0	0	2	1	1	9	1	25+
18	3.5	Unexposed	2	8	0	540	1	1	1	2	2		1	0	0	1	2	3	9	1	25+
18	3.5	Unexposed	1	8	0	540	2	1	3	2	2		1	0	0	1	1	1	9	1	25+
18	3.1	Unexposed	1	8	0	540	1	1	2	1	2		1	0	0	2	1	2	9	2	15-24
18	3	Unexposed	2	8	0	540	2	1	9	1	2		1	1	0	2	1	2	9	2	15-24
18	3.6	Exposed	1	8	0	540	1	1	3	1	2		2	0	1	1	1	2	1	2	15-24
18	3.6	Unexposed	1	8	0	540	2	1	3	2	2		1	0	0	2	1	1	9	2	15-24
18	3.4	Unexposed	2	8	0	540	1	1	3	1	2		1	1	0	2	1	1	9	1	25+
18		Unexposed	1	8	0	540	2	1	3	1	2		1	0	0	1	1	1	9	2	15-24
18		Unexposed	1	8	0	540	2	1	2	2	2		1	0	0	1	1	1	9	1	25+
18	4	Unexposed	1	10.5714	0	540	2	1	3	1	2		1	1	0	1	1	2	9	1	25+
18	3.7	Unexposed	2	7	0	540	2	1	3	1	2		1	0	0	1	1	1	9	1	25+
18		Unexposed	2	12.1429	0	540	1	1	2	1	2		1	1	0	1	1	1	9	2	15-24
18	3.5	Unexposed	1	10.5714	0	540	2	2	3	2	2		1	0	0	2	1	2	9	2	15-24
18	3.7	Unexposed	2	6.28571	0	540	1	2	3	1	2		2	1	0	2	1	2	9	2	15-24
18	4.9	Unexposed	1	7.28571	0	540	1	1	3	1	2		1	0	0	2	1	1	9	2	15-24
18		Exposed	2	4.71429	0	540	1	1	3	1	2		1	0	1	1	1	2	1	2	15-24
18	97	Unexposed	1	8.42857	0	540	1	1	3	1	2		2	0	0	2	1	2	9	2	15-24
18	4	Unexposed	2	6.57143	0	540	1	1	3	1	2		1	0	0	1	1	2	9	2	15-24
18	3.6	Unexposed	2	11	0	540	2	1	3	1	2		1	0	0	1	1	2	9	2	15-24
18	2.9	Unexposed	2	7.71429	0	540	2	1	3	1	2		2	0	0	1	1	2	9	2	15-24
18	2.7	Exposed	2	8.85714	0	540	2	1	3	1	2	1	1	0	1	1	1	1	1	1	25+
18	3.2	Unexposed	2	12.2857	0	540	2	1	3	1	2		1	0	0	1	1	2	9	2	15-24
18	3.1	Unexposed	2	11.7143	0	540	1	1	3	1	2		1	0	0	2	1	1	9	2	15-24
18	3	Unexposed	1	6.28571	0	540	1	1	3	1	2		1	1	0	2	1	2	9	2	15-24
18	3	Unexposed	1	6.28571	0	540	1	1	3	1	2		2	0	0	2	1	2	9	2	15-24
18	3.2	Unexposed	2	8.71429	0	540	2	1	3	1	2		1	0	0	1	1	1	9	2	15-24
18	3.3	Unexposed	1	6.71429	0	540	1	1	3	1	2		2	0	0	1	1	1	9	2	15-24
18	2.5	Unexposed	1	8	0	540	1	1	2	1	2		2	0	0	1	1	2	9	2	15-24
18	2.6	Unexposed	2	6.85714	0	540	1	1	3	1	2		2	0	0	1	1	1	9	2	15-24
18	2.5	Unexposed	1	7.14286	0	50	1	1	3	1	2		1	0	0	1	1	1	9	2	15-24
18	2.9	Unexposed	1	8	0	540	1	1	3	1	2		1	0	0	1	1	1	9	2	15-24
18	2.6	Unexposed	2	8	0	540	1	1	3	1	2		1	1	0	1	1	1	9	2	15-24
19	3	Unexposed	1	11.8571	0	180	2	1	3	2	2		1	0	0	2	1	1	9	1	25+
19	4	Exposed	2	6.42857	0	540	1	2	3	2	2	1	1	0	1	2	1	1	1	2	15-24
19	3	Exposed	1	6	0	72	1	2	3	1	2	1	2	0	1	1	1	1	1	1	25+
19	3	Exposed	2	5.85714	0	540	1	2	1	2	2		1	0	1	1	1	1	1	1	25+
19	3	Exposed	1	6	0	540	1	9	3	1	2	2	2	1	1	2	1	1	1	1	25+
19	3	Exposed	1	9	0	540	1	2	3	2	2	1	1	0	1	2	1	1	1	1	25+
19	2	Exposed	2	6.57143	0	76	2	2	3	2	2		2	1	1	1	1	1	1	2	15-24
19	3	Unexposed	2	7.42857	0	540	1	2	1	1	2		2	0	0	1	1	1	9	1	25+
19	3	Unexposed	2	4.28571	0	540	2	2	1	1	2		1	0	0	2	1	1	9	1	25+
19	3	Unexposed	1	6.71429	0	540	1	2	2	1	2		1	0	0	1	1	1	9	2	15-24
19	4	Exposed	1	11.2857	0	540	1	2	3	2	2	2	1	1	1	2	1	1	1	1	25+
19	3	Unexposed	1	10.1429	0	540	1	1	3	2	2		1	0	0	2	1	1	9	2	15-24
19	3	Unexposed	1	10.8571	0	540	2	2	3	2	2		2	1	0	2	2	3	9	2	15-24
19	4	Unexposed	2	10.5714	0	540	2	2	3	1	2		1	0	0	1	1	1	9	2	15-24
19	3	Unexposed	1	10.2857	0	540	2	2	3	2	2		1	0	0	1	1	1	9	2	15-24
19	3	Exposed	2	6.57143	1	187	1	2	3	1	2	1	1	0	1	1	1	1	1	2	15-24
19	3	Unexposed	2	7.85714	0	540	1	2	3	1	2		2	0	0	1	2	3	9	2	15-24
19	4	Unexposed	1	6.28571	0	540	2	2	3	1	2		2	0	0	1	1	1	9	2	15-24
19	3	Unexposed	2	7.85714	0	540	1	2	3	2	2		1	0	0	2	1	1	9	2	15-24
19	2	Unexposed	1	6.71429	0	540	1	2	3	2	2		1	0	0	2	1	1	9	1	25+
19	2	Unexposed	2	6.57143	0	540	1	2	3	1	2		1	0	0	2	1	1	9	2	15-24
19	3	Unexposed	2	10.4286	0	540	1	2	3	1	2		1	0	0	2	1	3	9	2	15-24
19	3	Unexposed	1	11.1429	0	540	1	1	3	1	2		1	0	0	1	1	1	9	1	25+
19	4	Unexposed	1	6.14286	0	540	2	2	3	1	2		1	0	0	1	1	1	9	1	25+
19	3	Unexposed	2	6.14286	0	540	1	2	3	2	2		1	0	0	2	1	1	9	2	15-24
19	2.5	Unexposed	1	8	0	540	2	2	3	1	2		2	0	0	2	1	1	9	2	15-24
19		Exposed	1	3.85714	0	360	1	2	2	2	2	2	2	1	1	1	1	1	2	2	15-24
19	4	Unexposed	1	11.1429	0	540	2	2	3	1	2		1	0	0	2	1	1	9	1	25+
19	2.2	Unexposed	1	11.5714	0	540	2	2	3	2	2		2	0	0	2	1	1	9	2	15-24
19	1.5	Unexposed	1	6.85714	0	540	2	2	9	2	2		1	0	0	1	2	3	9	2	15-24
19	3	Exposed	1	11.1429	0	540	2	2	2	2	2	2	1	1	1	1	2	3	1	2	15-24
19	3.9	Unexposed	1	6.14286	0	540	1	2	2	2	2		2	0	0	2	1	1	9	2	15-24
19	3	Unexposed	2	5	0	540	2	2	3	1	2		2	0	0	1	2	3	9	2	15-24
19	3.2	Unexposed	1	11.4286	0	540	2	2	3	1	2		2	1	0	1	1	2	9	1	25+
19	2.4	Exposed	1	6.71429	0	540	2	2	3	1	2	1	2	0	1	2	1	1	1	1	25+
19	3.8	Unexposed	1	7.57143	0	540	1	2	3	2	2		1	1	0	1	1	2	9	1	25+
19	3.5	Exposed	2	4.71429	0	540	2	2	1	1	2	2	2	0	1	2	2	9	2	1	25+
19	3	Unexposed	1	11	0	540	1	2	2	2	2		1	0	0	1	1	1	9	2	15-24
19	3.6	Unexposed	1	6.14286	0	540	1	2	3	2	2		1	1	0	1	1	1	9	2	15-24
19	4	Exposed	1	6.28571	0	540	1	2	3	1	2	1	1	0	1	1	1	1	1	1	25+
19	2.5	Exposed	1	6.28571	0	540	1	2	3	1	2	2	1	1	1	2	1	1	1	2	15-24
19	4	Unexposed	1	6.14286	0	540	1	2	3	1	2		1	0	0	1	1	1	9	2	15-24
19	2	Unexposed	2	6.57143	0	540	1	2	3	2	2		1	1	0	1	1	1	9	2	15-24
19	2.2	Unexposed	2	6.14286	0	540	1	2	3	1	2		1	0	0	1	1	1	9	2	15-24
19	2.7	Unexposed	1	10.8571	0	540	1	2	2	2	2		2	0	0	1	1	1	9	2	15-24
19	3.2	Unexposed	2	7	0	540	1	2	1	1	2		1	0	0	2	1	1	9	2	15-24
19	3.4	Unexposed	2	6.14286	0	540	1	2	3	1	2		1	0	0	1	1	1	9	2	15-24
19	3	Unexposed	2	6.14286	0	450	1	2	3	1	2		1	0	0	1	1	1	9	2	15-24
19	4.5	Unexposed	1	6.28571	0	540	1	2	3	1	2		2	1	0	2	1	1	9	1	25+
19	3	Unexposed	2	6.42857	0	540	1	2	3	1	2		1	0	0	2	1	1	9	2	15-24
19	2.4	Unexposed	2	8.71429	0	540	1	2	3	1	2		1	1	0	1	1	1	9	1	25+
19	2.8	Unexposed	2	6.71429	0	540	1	2	3	1	2		1	0	0	2	1	1	9	2	15-24
19	3	Unexposed	2	6.14286	0	540	1	2	3	1	2		2	0	0	1	1	1	9	1	25+
19	3	Unexposed	2	6.57143	0	540	1	2	3	2	2		2	0	0	1	1	1	9	2	15-24
19	3.5	Unexposed	1	10.8571	0	540	1	1	2	1	2		1	0	0	2	1	1	9	2	15-24
19	2.7	Unexposed	1	10.4286	0	540	2	2	3	1	2		1	1	0	1	1	1	9	1	25+
19	3.8	Unexposed	1	7.71429	0	540	2	2	3	1	2		1	0	0	1	1	1	9	1	25+
19	3.6	Unexposed	2	8.71429	0	540	2	2	1	1	2		1	1	0	2	1	2	9	1	25+
19	3.3	Unexposed	1	6.28571	0	540	1	2	3	1	2		1	0	0	2	1	1	9	2	15-24
19	3.5	Unexposed		8.71429	0	540	1	2	3	2	2		2	0	0	2	1	1	9	1	25+
19	3.3	Unexposed	1	10.4286	0	540	1	2	3	1	2		2	1	0	1	1	1	9	2	15-24
19	3.7	Unexposed	1	6.28571	0	540	1	2	2	2	2		1	0	0	1	1	2	9	2	15-24
19	3.4	Unexposed	2	5.14286	0	540	1	2	3	1	2		2	0	0	1	1	1	9	2	15-24
19	2.7	Unexposed	1	7.28571	0	540	1	1	3	1	2		1	0	0	1	1	1	9	1	25+
19	3	Unexposed	2	10.1429	0	540	1	2	3	1	2		1	0	0	1	1	1	9	2	15-24
19	3.5	Unexposed	1	6.28571	0	540	2	2	3	1	2		1	1	0	2	1	1	9	2	15-24
19	3.5	Unexposed	1	6.14286	0	540	1	9	2	1	2		2	1	0	1	1	1	9	1	25+
19	3.4	Unexposed	1	6	0	540	1	2	3	1	2		1	0	0	1	1	1	9	2	15-24
19	3	Unexposed	1	7.42857	0	540	1	2	2	1	2		2	1	0	2	1	1	9	2	15-24
19	3.5	Unexposed	2	11	0	540	2	2	3	2	2		2	0	0	1	1	1	9	2	15-24
19	3.1	Exposed	1	6.28571	0	540	1	2	3	1	2	2	1	0	1	1	1	1	1	1	25+
19	3.5	Exposed	1	5.85714	1	156	2	2	2	2	2	2	1	0	1	1	1	1	1	1	25+
19	3.5	Exposed	1	6.57143	0	540	1	2	3	1	2	2	2	0	1	2	1	1	1	1	25+
19	3.4	Unexposed	1	6	0	540	1	2	9	1	2		2	1	0	1	1	1	9	2	15-24
19	2.5	Exposed	1	8	0	540	1	2	3	1	2	2	2	0	1	2	1	2	2	1	25+
19	3	Exposed	2	12.2857	0	540	2	9	1	1	2	2	2	0	1	2	1	1	1	1	25+
19	3	Exposed	2	10.1429	0	540	2	2	3	2	2	1	2	0	1	2	1	1	1	1	25+
19	3.5	Exposed	1	10	0	540	2	2	3	2	2	1	1	0	1	2	1	1	1	2	15-24
19	2.5	Unexposed	1	7.42857	0	540	2	2	3	1	2		1	0	0	2	1	1	9	2	15-24
19	3.5	Unexposed	1	6.28571	0	540	2	2	3	2	2		1	0	0	1	1	1	9	2	15-24
19	3	Unexposed	1	8.71429	0	450	2	2	3	2	2		2	1	0	2	1	1	9	2	15-24
19	2.3	Unexposed	1	6	0	540	2	2	3	2	2		1	1	0	1	1	1	9	2	15-24
19	3.7	Unexposed	2	6.14286	0	540	1	9	3	1	2		2	1	0	2	1	1	9	1	25+
19	3.4	Unexposed	1	8	0	450	1	1	3	2	2		1	1	0	2	1	1	9	1	25+
19	3.5	Unexposed	2	6	0	540	1	2	2	2	2		1	1	0	2	1	1	9	1	25+
19	4	Unexposed		8	0	540	1	1	9	1	2		2	0	0	2	1	1	9	1	25+
19	4.3	Unexposed		8	0	540	1	1	9	1	2		2	0	0	1	1	1	9	2	15-24
19	4	Unexposed		8	0	540	1	1	9	1	2		2	0	0	2	1	1	9	1	25+
19	3.5	Unexposed		8	0	540	1	1	9	1	2		2	0	0	1	1	1	9	1	25+
19	3.5	Unexposed		8	0	540	1	1	9	1	2		2	0	0	1	1	1	9	1	25+
19	2.5	Exposed	1	8	0	540	1	2	3	1	2	2	2	0	1	1	1	1	1	1	25+
19	3	Exposed	1	8	0	540	1	1	3	1	2	1	2	0	1	2	1	1	1	1	25+
19	4	Exposed	2	8	0	450	1	1	9	1	2	1	2	0	1	2	1	1	1	1	25+
19	4	Exposed		8	0	450	1	1	3	1	2	2	1	0	1	2	1	1	1	1	25+
19	3	Unexposed	1	8	0	540	1	1	3	2	2		1	0	0	2	1	1	9	1	25+
19	4	Exposed		8	0	540	1	1	9	1	2	1	1	0	1	2	1	1	1	1	25+
19	3	Unexposed		8	0	450	1	1	9	1	2		2	0	0	1	2	3	9	9	miss
19	2.5	Exposed		8	0	540	1	1	9	1	2	1	2	0	1	2	1	1	1	2	15-24
19	3.5	Exposed		8	0	540	1	1	9	1	2	1	1	0	1	1	1	1	1	2	15-24
19	2.5	Unexposed		8	0	540	1	1	3	1	2		1	0	0	2	1	1	9	2	15-24
19	4	Unexposed		8	0	540	1	1	9	2	2		1	0	0	1	1	1	9	2	15-24
19	4	Unexposed		8	0	540	1	1	9	1	3		1	0	0	1	1	1	9	1	25+
19	4.5	Unexposed		8	0	540	1	1	9	1	2		1	0	0	2	1	1	9	2	15-24
19	2.5	Unexposed		8	0	540	1	1	9	1	2		1	0	0	2	1	1	9	2	15-24
19	4.6	Unexposed		8	0	540	1	1	9	1	2		2	0	0	2	1	1	9	2	15-24
19	5.5	Unexposed		8	0	540	1	1	9	1	2		1	0	0	2	1	1	9	2	15-24
19	2.6	Unexposed		8	0	540	1	1	9	1	2		1	0	0	1	1	1	9	2	15-24
19	4	Unexposed		8	0	540	2	1	9	1	2		1	0	0	2	1	1	9	1	25+
19	4	Unexposed		8	0	540	1	1	9	1	2		1	0	0	1	1	1	9	1	25+
19	3	Unexposed		8	0	540	1	1	9	1	2		2	0	0	1	1	1	9	1	25+
19	4	Unexposed		8	0	450	1	1	9	1	2		2	0	0	1	1	1	9	1	25+
19	4	Unexposed		8	0	540	1	1	9	1	2		2	0	0	2	1	1	9	1	25+
19	4	Exposed		8	0	540	1	1	9	1	2	1	2	0	1	2	1	1	1	1	25+
19	4.5	Exposed		8	0	540	1	1	9	1	2	1	2	0	1	1	1	1	1	1	25+
19	4	Unexposed		8	0	540	1	1	9	1	2		2	0	0	2	1	1	9	2	15-24
19	4	Unexposed		8	0	450	1	1	9	1	2		2	0	0	2	1	1	9	2	15-24
19	3	Unexposed		8	0	540	1	1	9	1	2		2	0	0	2	1	1	9	2	15-24
19	4	Unexposed		8	0	540	1	1	9	1	2		1	0	0	1	1	1	9	1	25+
19	4	Unexposed		8	0	540	1	1	9	1	2		1	0	0	1	1	1	9	2	15-24
19	4.5	Unexposed		8	0	540	1	1	9	1	2		2	0	0	1	1	1	9	2	15-24
19	4	Unexposed		8	0	540	1	1	9	1	2		2	0	0	2	1	1	9	1	25+
19	4	Unexposed		8	0	540	1	1	9	1	2		2	0	0	1	1	1	9	1	25+
19	4	Unexposed		8	0	540	1	1	9	1	2		2	0	0	1	1	1	9	1	25+
19	4	Unexposed		8	0	540	1	1	9	1	2		2	0	0	2	1	1	9	2	15-24
19	2	Unexposed		8	0	540	1	1	9	1	2		2	0	0	1	1	1	9	2	15-24
19	4	Unexposed		8	0	540	1	1	9	1	2		2	0	0	2	1	1	9	2	15-24
19	4	Unexposed		8	0	540	1	1	9	1	2		2	0	0	1	1	1	9	2	15-24
19	2.5	Exposed		8	0	540	1	1	9	1	2	1	2	0	1	2	1	1	1	1	25+
19	5.2	Unexposed		8	0	540	1	1	9	1	2		2	0	0	2	1	1	9	2	15-24
19	3	Unexposed		8	0	540	1	1	9	1	2		2	0	0	1	1	1	9	1	25+
19	4	Unexposed		8	0	540	1	1	9	1	2		2	0	0	1	1	1	9	1	25+
19	4	Exposed		8	0	540	1	1	9	1	3	2	2	0	1	2	2	3	1	1	25+
19	3	Unexposed		8	0	540	1	1	9	1	2		2	0	0	2	1	1	9	1	25+
19	4	Unexposed		8	0	540	1	1	9	2	2		2	0	0	1	1	1	9	1	25+
19	4	Unexposed		8	0	540	1	1	9	1	2		2	0	0	2	1	1	9	1	25+
19	4	Unexposed		8	0	540	1	1	9	1	2		2	0	0	2	1	1	9	1	25+
19	4	Unexposed		8	0	540	1	1	9	1	2		2	0	0	1	1	1	9	1	25+
19	4	Unexposed		8	0	540	1	1	9	1	2		2	0	0	2	1	1	9	2	15-24
19	3	Unexposed		8	0	540	1	1	9	1	2		2	0	0	2	1	1	9	1	25+
19	4	Unexposed		8	0	540	1	1	9	1	2		2	0	0	1	1	1	9	1	25+
19	4	Unexposed		8	0	540	1	2	9	1	2		2	0	0	1	1	1	9	1	25+
19	4	Unexposed		8	0	540	1	1	9	1	2		2	0	0	2	1	1	9	2	15-24
19	4	Unexposed		8	0	540	1	1	9	1	2		2	0	0	1	1	1	9	2	15-24
19	3	Unexposed		8	0	540	1	1	9	1	2		2	0	0	2	1	1	9	1	25+
19	4	Unexposed		8	0	540	1	1	9	1	2		2	0	0	2	1	1	9	1	25+
19	4	Unexposed		8	0	540	1	1	9	1	2		1	0	0	1	1	1	9	1	25+
19	4	Unexposed		8	0	540	1	1	9	1	2		1	0	0	1	1	1	9	2	15-24
19	3	Unexposed		8	0	540	1	1	9	1	2		2	0	0	2	1	1	9	2	15-24
19	4.5	Exposed		8	0	540	1	1	9	1	2	1	1	0	1	1	1	1	1	1	25+
19	4	Unexposed		8	0	540	1	1	9	1	2		1	0	0	2	1	1	9	2	15-24
19	5	Unexposed		8	0	540	1	1	9	1	2		1	0	0	1	1	2	9	2	15-24
19	8	Unexposed		8	0	540	1	1	9	1	2		2	0	0	2	1	1	9	2	15-24
19	5	Unexposed		8	0	540	1	1	9	1	2		1	0	0	1	1	1	9	1	25+
19	4	Unexposed		8	0	540	1	1	9	1	2		1	0	0	2	1	1	9	2	15-24
20	2.5	Unexposed	1	6.71429	0	47	2	1	2	1	2		1	0	0	2	1	1	9	2	15-24
20	2.6	Unexposed	1	6.71429	0	47	2	1	2	1	2		1	0	0	2	1	1	9	2	15-24
20	3	Exposed	2	6.14286	0	360	1	1	1	1	2	2	1	0	1	2	1	2	2	2	15-24
20	0	Unexposed	1	8	0	540	1	1	9	2	2		2	0	0	2	2	3	9	2	15-24
20	2.8	Unexposed	1	8.28571	0	540	1	1	2	1	2		2	0	0	1	1	1	9	2	15-24
20	3	Unexposed		8.42857	0	540	1	1	9	1	2		2	0	0	1	1	1	9	2	15-24
20	0	Unexposed	1	8.42857	0	540	1	1	9	1	2		2	0	0	1	1	1	9	2	15-24
20	3	Unexposed	1	8.42857	0	540	1	1	3	1	2		2	0	0	1	1	1	9	2	15-24
20	2.5	Unexposed	1	8	0	540	1	1	3	2	2		2	0	0	1	1	1	9	1	25+
20	0	Unexposed	1	6.28571	0	450	1	1	2	1	2		1	0	0	1	2	3	9	1	25+
20	0	Unexposed	1	7	0	540	1	1	9	1	2		2	0	0	2	2	3	9	2	15-24
20	3	Unexposed	1	11.4286	0	540	1	1	9	1	2		2	0	0	2	1	1	9	2	15-24
20	0	Exposed	1	12.2857	0	540	1	1	3	2	2		2	0	1	2	1	1	2	2	15-24
20	3	Unexposed	2	6.57143	0	450	1	1	1	1	2		2	0	0	1	1	1	9	1	25+
20	3.4	Unexposed	1	7	0	540	1	1	3	2	2		1	0	0	1	1	1	9	1	25+
20	2.8	Unexposed	1	9.14286	0	540	1	1	3	1	2		2	0	0	2	1	1	9	1	25+
20	2.8	Unexposed	1	10	0	450	1	1	9	1	2		1	0	0	2	1	1	9	1	25+
20	3.8	Unexposed	2	7	0	540	1	1	3	1	2		1	0	0	2	1	1	9	2	15-24
20	2.5	Unexposed	1	8	0	540	1	1	9	1	2		1	0	0	2	1	1	9	2	15-24
20	3.1	Unexposed		8	0	540	1	1	2	1	2		1	0	0	1	1	1	9	2	15-24
20	0	Unexposed	2	8.28571	0	58	1	1	3	1	2		2	0	0	2	1	1	9	2	15-24
20	2.9	Unexposed	1	8.85714	0	540	1	1	3	1	2		2	0	0	2	1	1	9	1	25+
20	3.2	Unexposed	1	8.71429	0	540	1	1	3	1	2		2	0	0	1	1	1	9	2	15-24
20	3.2	Unexposed	1	8.71429	0	540	1	1	3	1	2		1	0	0	2	1	1	9	1	25+
20	3.6	Unexposed	1	8.28571	0	540	1	1	3	1	2		1	1	0	2	1	2	9	1	25+
20	2.5	Exposed	1	5.42857	0	270	1	1	3	1	2	1	2	0	1	1	1	1	9	1	25+
20	2.8	Unexposed	1	4.57143	0	450	1	1	3	2	2		2	0	0	1	1	1	9	1	25+
20	3.5	Unexposed	2	8	0	540	1	1	3	1	2		2	0	0	2	1	2	9	2	15-24
20	3.3	Unexposed	1	8.71429	0	540	1	1	9	1	2		2	0	0	2	1	1	9	1	25+
20	3.3	Unexposed	2	8	0	540	1	1	9	1	2		2	0	0	2	1	2	9	2	15-24
20	2.6	Unexposed	1	8.71429	0	540	1	1	2	1	2		2	0	0	1	1	2	9	2	15-24
20	2.9	Unexposed	1	8	0	540	1	1	2	1	2		1	0	0	1	1	2	9	2	15-24
20	3.5	Unexposed	1	8	0	540	1	1	2	1	2		1	0	0	2	1	1	9	1	25+
20	3.1	Unexposed	2	8	0	540	1	1	2	1	2		1	0	0	1	1	1	9	2	15-24
20	3	Unexposed	1	6.85714	0	540	1	1	3	1	2		1	0	0	1	1	1	9	2	15-24
20	2.9	Unexposed	1	8	0	540	1	1	3	1	2		1	0	0	2	1	1	9	2	15-24
20	3	Exposed	1	8	0	540	1	1	2	1	2	2	1	0	1	2	1	1	9	1	25+
20	2.9	Unexposed	1	7.85714	0	540	1	1	3	1	2		2	0	0	2	1	1	9	2	15-24
20	1.9	Unexposed	2	4.42857	0	540	1	1	3	1	2		2	0	0	1	1	1	9	1	25+
20	3.9	Unexposed	1	8	0	56	1	1	3	2	2		1	0	0	2	1	2	9	1	25+
20	3	Unexposed	2	8	0	540	1	1	3	1	2		1	0	0	2	1	1	9	1	25+
20	3.4	Unexposed	1	8	0	540	1	1	3	1	2		1	0	0	1	1	2	9	2	15-24
20	3	Exposed	1	8	0	360	1	1	2	1	2	2	1	0	1	1	1	1	1	1	25+
20	2.9	Unexposed	1	8	0	540	1	1	2	1	2		1	0	0	2	1	1	9	2	15-24
20	3.7	Unexposed	1	8	0	540	1	1	3	1	2		2	0	0	1	1	1	9	2	15-24
20	3	Unexposed	2	6.57143	0	540	1	1	3	1	2		2	0	0	1	1	1	9	2	15-24
20	3	Unexposed	2	8	0	540	1	1	3	1	2		1	0	0	1	1	1	9	2	15-24
20	2.4	Unexposed	1	8	0	540	1	1	3	1	2		2	0	0	2	1	2	9	2	15-24
20	3	Unexposed	1	8	0	540	1	1	2	1	2		2	0	0	2	1	1	9	2	15-24
21		Exposed	1	8	0	540	1	1	3	1	2	1	2	1	1	2	1	1	9	1	25+
21	4.7	Exposed	1	8	0	540	2	1	2	1	2	1	1	0	1	1	1	1	2	1	25+
21	3	Exposed	1	8	0	540	1	1	3	1	2	1	2	0	1	1	1	2	1	1	25+
21	2.8	Unexposed	2	8	0	540	1	1	1	1	2		1	0	0	1	1	1	9	1	25+
21	0	Exposed	1	8	0	540	1	1	2	2	2	1	1	0	1	2	1	1	1	1	25+
21	2.9	Exposed		8	0	540	1	1	3	1	2	1	2	0	1	1	1	1	1	1	25+
21	3.5	Unexposed	1	8	0	540	1	1	3	1	2		2	0	0	1	1	1	9	2	15-24
21	3	Unexposed	1	8	0	540	1	1	2	1	2		1	0	0	1	1	1	9	2	15-24
21	3.9	Unexposed	2	8	0	540	2	1	3	1	2		1	0	0	1	1	1	9	2	15-24
21	3.3	Unexposed	2	8	0	540	1	2	1	1	2		1	1	0	2	1	1	9	2	15-24
21	0	Unexposed	1	8	0	270	2	2	2	1	2		1	0	0	1	1	1	9	2	15-24
21	4	Unexposed	1	8	0	540	1	1	3	1	2		1	1	0	1	1	1	9	2	15-24
21	5	Exposed	1	8	0	540	1	2	1	1	2	2	2	0	1	1	1	1	1	1	25+
21		Exposed	2	8	0	540	1	2	3	1	2	1	2	0	1	1	1	1	1	1	25+
21		Exposed	1	8	0	540	1	1	2	1	2	1	1	0	1	2	1	1	1	1	25+
21	3.9	Unexposed	1	8	0	540	2	1	3	1	2		2	0	0	1	1	1	9	2	15-24
21	3	Unexposed	2	8	0	540	2	1	2	2	2		2	1	0	2	1	1	9	2	15-24
21	3	Unexposed	1	8	0	540	2	1	3	1	2		1	0	0	2	1	1	9	2	15-24
21	3.8	Unexposed	1	8	0	540	2	1	1	1	2		2	0	0	2	1	1	9	1	25+
21	3.5	Unexposed	2	8	0	540	1	1	3	2	2		1	0	0	2	1	2	9	2	15-24
21	3.5	Unexposed	2	8	0	540	1	1	3	2	2		1	0	0	2	1	1	9	1	25+
21	2.9	Unexposed	1	8	0	540	2	1	2	2	2		1	0	0	1	1	1	9	1	25+
21	3	Unexposed	1	8	0	540	1	1	3	2	2		1	0	0	1	1	1	9	2	15-24
21	3.5	Unexposed	1	8	0	540	1	1	2	1	2		1	0	0	1	1	2	9	1	25+
21	2.8	Exposed	1	8	0	540	1	2	3	2	2	1	1	0	1	2	1	1	1	2	15-24
21	3	Unexposed	2	8	0	450	2	1	3	1	2		2	0	0	1	1	1	9	2	15-24
21	2.5	Unexposed	2	8	0	270	1	1	3	1	2		2	0	0	1	1	1	9	1	25+
21	4.2	Unexposed	1	8	0	540	2	1	3	1	2		1	0	0	1	1	1	9	2	15-24
21	2.2	Unexposed	1	8	0	540	2	1	2	1	2		1	0	0	2	1	1	9	2	15-24
21		Exposed	1	8	0	540	2	1	3	2	2	2	2	0	1	1	1	1	1	1	25+
21	3.5	Unexposed	2	8	0	540	1	1	3	2	2		2	0	0	1	1	1	9	2	15-24
21	3.2	Unexposed	1	8	0	450	2	1	2	1	2		1	1	0	2	1	1	9	2	15-24
21	2.5	Unexposed	1	8	0	540	1	2	3	2	2		1	1	0	2	1	1	9	1	25+
21	2.5	Unexposed	1	8	0	360	1	1	3	2	2		1	0	0	2	1	1	9	1	25+
21	3	Unexposed	2	8	0	540	1	1	2	1	2		1	0	0	1	1	2	9	2	15-24
21	2	Unexposed	1	8	0	540	1	2	3	2	2		1	0	0	1	1	1	9	2	15-24
21	3.25	Unexposed	1	8	0	540	1	2	3	1	2		1	0	0	1	1	1	9	2	15-24
21	1.63	Unexposed	1	8	0	540	2	1	2	2	2		1	0	0	1	1	1	9	1	25+
21	3.3	Unexposed	1	8	0	270	2	2	3	1	2		1	0	0	1	1	1	9	2	15-24
21	3.8	Unexposed	2	8	0	540	2	2	3	2	2		2	0	0	2	1	1	9	2	15-24
21	3	Unexposed	1	8	0	270	1	1	1	1	2		2	0	0	1	1	2	9	2	15-24
21		Exposed	1	8	0	540	1	1	3	1	2	1	1	0	1	1	1	1	1	1	25+
21	2.5	Unexposed	1	8	0	540	1	1	3	2	2		1	0	0	2	1	1	9	2	15-24
21	3	Unexposed	2	8	0	540	2	1	2	1	2		2	0	0	2	1	2	9	1	25+
21	3	Unexposed	2	8	0	540	2	1	3	1	2		1	0	0	2	1	1	9	2	15-24
21	3	Unexposed	2	8	0	540	1	1	3	1	2		1	0	0	1	1	1	9	2	15-24
21	3	Unexposed	1	8	0	540	1	1	3	1	2		1	0	0	1	1	1	9	1	25+
21		Exposed	1	6.28571	0	540	2	1	3	2	2	1	1	0	1	2	1	1	2	1	25+
21	3	Unexposed	1	10.1429	0	540	1	1	3	2	2		1	0	0	2	1	1	9	2	15-24
21	3	Unexposed	2	12.2857	0	540	1	1	3	1	2		1	0	0	2	1	2	9	1	25+
21	3	Unexposed	1	6.42857	0	540	2	1	2	2	2		1	0	0	2	1	2	9	2	15-24
21	3.3	Unexposed	1	10.8571	0	540	1	2	3	1	2		1	0	0	1	1	1	9	1	25+
21	3.5	Unexposed	1	6.71429	0	540	1	1	3	2	2		1	0	0	2	1	1	9	2	15-24
21	2.5	Unexposed		6.42857	0	540	1	1	2	1	2		1	0	0	1	1	1	9	2	15-24
21	2.5	Unexposed	1	7.42857	0	540	2	1	2	1	2		1	0	0	2	1	1	9	1	25+
21	3.8	Unexposed	1	7	0	540	2	1	3	1	2		1	0	0	1	1	1	9	1	25+
21	3	Unexposed	1	12.2857	0	540	1	2	3	1	2		2	0	0	2	1	1	9	2	15-24
21	4	Unexposed	2	7.14286	0	540	1	1	2	1	2		1	0	0	2	1	2	9	2	15-24
21		Exposed	1	5.71429	0	270	1	1	3	2	2	1	1	0	1	2	1	1	1	2	15-24
21	3	Unexposed	1	3.85714	0	540	1	1	3	2	2		1	0	0	1	1	2	9	2	15-24
21	3.3	Unexposed	1	6.85714	0	540	2	1	3	1	2		1	0	0	2	1	2	9	2	15-24
21	3.5	Unexposed	1	6.42857	0	540	1	1	3	1	2		1	0	0	2	1	2	9	1	25+
21	3.7	Unexposed	2	6.14286	0	540	1	1	1	1	2		1	0	0	1	1	2	9	1	25+
21	3.6	Exposed		6.28571	0	540	1	1	2	2	2	1	1	0	1	1	1	1	1	1	25+
21		Exposed	2	8	0	540	2	1	3	2	2	2	1	0	1	1	1	1	2	1	25+
21		Exposed	1	7.28571	0	540	1	1	3	1	2	1	2	0	1	1	1	1	1	1	25+
21		Exposed	1	6	0	540	2	1	3	1	2	1	2	0	1	1	1	1	1	1	25+
21	3.2	Unexposed	1	6.85714	0	540	1	1	2	1	2		2	0	0	2	1	1	9	2	15-24
21	3	Unexposed	2	7.42857	0	540	2	1	1	1	2		2	1	0	2	1	1	9	1	25+
21	3.2	Unexposed	1	6.42857	0	540	2	1	2	2	2		1	1	0	2	1	1	9	2	15-24
21	3	Unexposed	1	9.85714	0	540	2	1	2	1	2		2	0	0	1	1	2	9	2	15-24
21	3.5	Unexposed	1	6	0	540	2	1	3	1	2		1	0	0	2	1	2	9	2	15-24
21	3.6	Unexposed	2	10.1429	0	540	2	1	3	1	2		2	0	0	2	1	2	9	1	25+
21		Exposed	1	5.85714	0	540	1	1	3	2	2	1	2	0	1	2	1	1	1	1	25+
21	3.9	Exposed	2	6.57143	0	540	1	1	3	1	2	1	1	0	1	1	1	1	1	1	25+
21	4.3	Exposed	2	6.57143	0	540	1	1	2	2	2	1	1	0	1	1	1	1	1	1	25+
21		Unexposed	2	10.7143	0	540	2	1	1	2	2		1	0	0	2	1	1	9	2	15-24
21	3.4	Unexposed	1	11.8571	0	540	1	1	3	1	2		1	0	0	2	1	1	9	2	15-24
21	3.8	Exposed	1	10.7143	0	540	2	1	2	1	2	1	1	0	1	2	1	1	1	1	25+
21	3.2	Exposed	1	6	0	540	1	2	2	1	2	1	1	1	1	1	1	1	2	1	25+
21	0	Unexposed	1	8.85714	0	540	2	1	3	2	2		1	0	0	2	1	1	9	1	25+
21	3.4	Unexposed	1	7.85714	0	540	2	1	3	1	2		1	0	0	2	1	1	9	1	25+
21	3.1	Unexposed	1	10	0	70	2	2	2	2	2		1	0	0	2	1	1	9	1	25+
22		Unexposed	2	8.71429	0	540	1	1	3	1	2		1	0	0	1	1	1	9	2	15-24
22		Unexposed	2	4	0	28	1	2	1	1	3		1	0	0	2	2	9	9	1	25+
22		Unexposed	1	3.71429	0	540	1	1	3	2	2		1	0	0	1	1	1	9	1	25+
22		Unexposed	2	4.14286	0	540	1	2	3	1	2		1	0	0	1	1	1	9	2	15-24
22		Unexposed	2	8.28571	0	540	1	1	3	1	2		1	1	0	2	1	1	9	2	15-24
22	3.5	Unexposed	2	6	0	42	1	9	3	1	2		1	1	0	2	2	3	9	2	15-24
22		Unexposed	1	5.71429	0	540	2	2	3	1	2		1	0	0	2	1	2	9	2	15-24
22		Exposed	1	11.2857	0	540	2	1	2	2	3	2	2	1	1	1	1	2	1	1	25+
22	4	Exposed	1	6	0	540	1	2	2	1	2	2	1	1	1	2	1	2	1	1	25+
22		Unexposed	1	5	0	540	1	1	3	2	2		1	0	0	1	1	1	9	2	15-24
22	3.5	Exposed		8.28571	0	540	2	2	3	1	2	2	2	1	1	2	1	1	1	2	15-24
22	3	Unexposed	2	10.4286	0	540	1	1	2	1	2		1	0	0	1	1	1	9	2	15-24
22	97	Unexposed	2	7	0	540	1	1	3	1	2		2	0	0	1	2	9	9	1	25+
22		Unexposed	2	4.14286	0	540	1	1	3	1	2		1	0	0	1	1	1	9	2	15-24
22		Unexposed	1	11.8571	0	540	2	2	3	2	2		1	0	0	2	1	1	9	1	25+
22		Unexposed	1	8.14286	0	540	1	1	2	1	2		2	0	0	1	1	1	9	2	15-24
22		Unexposed	2	7.42857	0	540	1	1	1	1	2		1	1	0	1	1	9	9	1	25+
22		Exposed	1	5	0	540	2	1	2	2	2	1	2	1	1	1	1	9	1	1	25+
22		Unexposed	1	8.28571	0	360	1	9	3	1	2		2	0	0	1	1	1	9	2	15-24
22		Unexposed	1	7	0	540	1	2	3	1	2		2	0	0	2	2	3	9	2	15-24
22		Unexposed	1	5.85714	0	540	2	2	3	1	3		2	0	0	2	1	1	9	2	15-24
22		Unexposed	2	6.85714	0	540	1	2	3	1	2		2	0	0	2	2	3	9	2	15-24
22		Unexposed	1	7	0	540	1	1	2	1	2		1	1	0	2	1	1	9	2	15-24
22		Unexposed	1	8	0	540	2	2	1	1	2		2	0	0	2	1	1	9	2	15-24
22		Unexposed	2	8	0	540	2	1	1	1	2		1	0	0	1	1	1	9	1	25+
22		Unexposed	1	8	0	540	1	2	3	1	9		1	1	0	1	2	9	9	2	15-24
22		Unexposed	1	7.42857	0	540	2	2	3	2	2		1	0	0	2	1	1	9	2	15-24
22		Unexposed	2	8	0	540	1	2	3	1	1		1	0	0	1	1	2	9	2	15-24
22		Unexposed	2	8	0	540	2	2	3	1	2		2	0	0	2	1	1	9	2	15-24
22		Unexposed	2	8	0	540	2	1	1	1	2		1	0	0	2	1	1	9	2	15-24
22	2.8	Unexposed	1	8	0	450	2	1	3	2	2		1	0	0	1	1	2	9	2	15-24
22		Unexposed	1	7.42857	0	540	1	2	3	2	2		2	0	0	1	1	1	9	2	15-24
22	3.4	Exposed	1	8	0	450	2	2	2	1	2	2	2	0	1	2	1	1	1	1	25+
22		Unexposed	1	5.14286	0	450	2	1	2	1	2		1	0	0	1	1	2	9	2	15-24
22		Unexposed	1	7.14286	0	450	1	2	3	1	2		1	0	0	2	1	1	9	2	15-24
22		Unexposed	2	4.28571	0	450	2	2	3	1	2		2	0	0	2	1	2	9	2	15-24
22		Unexposed	1	7.57143	0	540	1	2	2	1	2		1	1	0	1	1	9	9	2	15-24
22	3	Unexposed	2	10	0	540	2	2	3	1	2		1	0	0	2	1	1	9	2	15-24
22	2.4	Unexposed	1	5.14286	0	540	1	1	2	1	2		1	1	0	2	1	1	9	2	15-24
22	3	Unexposed	1	8.14286	0	270	1	1	2	1	2		2	1	0	2	1	1	9	2	15-24
22	3	Exposed	2	8	0	450	1	1	3	1	2	1	2	0	1	2	1	9	1	1	25+
22		Unexposed	2	8.71429	0	540	1	1	3	1	2		2	0	0	2	1	1	9	2	15-24
22	3	Exposed	2	6.14286	0	43	1	1	1	2	3	2	2	0	1	1	1	1	2	1	25+
22	3	Unexposed	1	10.5714	0	540	1	1	3	2	3		2	1	0	1	1	1	9	2	15-24
22		Unexposed	2	8	0	450	1	1	1	2	2		1	0	0	2	1	1	9	2	15-24
22	3.5	Unexposed	2	8	0	450	1	1	3	2	2		2	0	0	2	1	1	9	2	15-24
22	3.5	Unexposed	1	8	0	450	1	1	3	2	3		2	0	0	2	1	1	9	2	15-24
23	3	Unexposed	2	8	0	540	1	2	1	1	2		1	0	0	1	1	2	9	2	15-24
23	3.8	Unexposed	1	8.57143	0	540	1	1	3	1	2		1	0	0	2	1	1	9	1	25+
23		Unexposed	2	5.14286	0	540	2	9	3	1	2		2	1	0	1	1	1	9	2	15-24
23	2.6	Unexposed	1	5.57143	0	540	9	1	3	1	2		2	1	0	1	1	1	9	2	15-24
23	2.7	Unexposed	1	7.42857	0	540	1	1	3	2	3		2	0	0	1	1	2	9	2	15-24
23	3.8	Unexposed	1	10.7143	0	540	1	1	3	1	3		1	1	0	2	1	2	9	2	15-24
23	3	Unexposed	1	6.85714	0	540	1	1	3	1	2		2	1	0	2	1	1	9	1	25+
23	2.6	Unexposed	1	10.2857	0	540	1	1	3	2	2		1	0	0	2	1	1	9	2	15-24
23	2.5	Unexposed	2	5.85714	0	540	1	1	1	2	2		1	0	0	1	1	1	9	2	15-24
23	2.5	Unexposed	2	6.28571	0	540	1	2	1	1	2		2	1	0	2	1	3	9	2	15-24
23	3	Exposed	2	8.57143	0	270	1	1	3	2	2	2	2	0	1	1	1	1	9	1	25+
23	3	Unexposed	1	11	0	540	1	1	2	2	2		2	1	0	1	1	1	9	1	25+
23	0	Unexposed	2	10.5714	0	540	1	2	3	1	2		1	1	0	1	2	3	9	2	15-24
23	3.3	Unexposed	1	11	0	540	1	1	3	2	2		2	0	0	2	1	1	9	2	15-24
23	2.8	Unexposed	1	12	0	540	2	1	3	1	2		2	1	0	1	1	1	9	1	25+
23		Unexposed	2	11.7143	0	540	1	1	3	2	2		2	1	0	1	1	1	9	2	15-24
23	2.4	Unexposed	2	11.8571	0	540	1	2	3	1	2		1	1	0	1	1	2	9	2	15-24
23		Unexposed	1	8.14286	0	540	2	1	3	1	2		1	1	0	2	1	2	9	1	25+
23	3	Unexposed	1	10.1429	0	540	2	1	3	1	2		1	1	0	1	1	1	9	2	15-24
23	3.5	Unexposed	1	12.1429	0	540	1	1	3	2	2		2	0	0	2	1	2	9	1	25+
23	0	Unexposed	1	11.4286	0	540	1	1	3	1	2		1	0	0	1	1	2	9	2	15-24
23		Unexposed	2	7.14286	0	540	1	2	1	2	1		2	1	0	2	2	3	9	2	15-24
23	3	Unexposed	1	9.85714	0	540	1	1	3	2	2		1	0	0	1	1	1	9	2	15-24
23	3.9	Unexposed	1	7	0	540	1	1	3	1	2		2	1	0	2	1	1	9	2	15-24
23	0	Unexposed	1	11.2857	0	540	2	1	3	1	1		1	0	0	2	2	3	9	2	15-24
23	3.2	Unexposed	2	11.2857	0	540	1	1	3	1	3		2	1	0	2	1	1	9	1	25+
23		Exposed		8	0	540	1	1	2	1	2	2	1	1	1	1	1	1	9	2	15-24
23	3	Exposed	1	6.14286	0	540	1	1	2	1	2	1	1	1	1	2	1	1	9	1	25+
23	2.5	Exposed	1	8.71429	0	540	1	1	3	1	2	2	2	0	1	2	1	1	9	1	25+
23	3.3	Unexposed	2	5.71429	0	540	1	1	3	2	3		2	1	0	2	1	1	9	1	25+
23	3.2	Unexposed	1	4.85714	0	540	1	2	3	1	3		1	1	0	2	1	1	9	2	15-24
23		Unexposed	1	6.71429	0	540	2	1	3	1	2		2	0	0	1	1	1	9	2	15-24
23		Unexposed	1	4.42857	0	540	1	1	3	2	2		1	1	0	1	1	2	9	2	15-24
23	3.2	Unexposed	1	7.42857	0	540	2	2	3	2	2		2	1	0	1	1	1	9	2	15-24
23	3.4	Unexposed	2	5.28571	0	540	2	1	3	2	1		1	0	0	2	1	1	9	2	15-24
23	3.6	Unexposed	2	11.5714	0	540	2	1	3	2	2		2	0	0	2	1	1	9	1	25+
23	3	Unexposed	2	8	0	540	2	2	1	2	3		2	0	0	1	1	1	9	2	15-24
23	3.5	Unexposed	2	6.14286	0	540	1	1	3	1	2		1	0	0	1	1	1	9	2	15-24
23	3.1	Unexposed	2	6	0	540	1	1	3	1	2		1	0	0	2	1	1	9	2	15-24
23	3.1	Unexposed	2	6.42857	0	540	1	1	3	2	3		1	0	0	2	1	1	9	2	15-24
23	3.2	Unexposed	2	6.14286	0	540	2	1	3	2	2		1	1	0	2	1	1	9	2	15-24
23		Unexposed	1	6.57143	0	540	2	2	9	2	1		2	0	0	2	2	3	9	2	15-24
23	2.5	Unexposed	1	8	0	540	2	1	3	1	2		1	1	0	2	1	1	9	2	15-24
23	2	Unexposed	1	7.85714	0	360	1	1	3	1	1		2	0	0	1	1	2	9	2	15-24
23		Exposed		7.14286	0	540	1	1	3	1	2	1	1	0	1	1	1	1	9	2	15-24
23	2.8	Exposed	1	6.14286	0	540	1	1	3	1	2	1	2	0	1	2	2	3	9	2	15-24
23	3.7	Unexposed	1	5	0	540	1	1	2	2	2		2	1	0	1	1	2	9	2	15-24
23	3.5	Unexposed	2	4.57143	0	540	1	1	3	1	2		1	1	0	2	1	1	9	2	15-24
23	3.4	Unexposed	2	5.57143	0	360	1	2	2	2	2		2	0	0	2	1	1	9	2	15-24
23	3	Exposed	2	7.71429	0	540	1	1	3	1	2	1	2	0	1	2	1	1	9	2	15-24
23		Unexposed		7.42857	0	540	2	1	2	1	1		2	1	0	2	1	1	9	2	15-24
23	2.9	Unexposed	1	7.42857	0	540	1	1	3	2	2		2	1	0	2	1	1	9	2	15-24
23		Unexposed	1	4.85714	0	540	1	1	3	1	2		2	0	0	1	1	1	9	2	15-24
23	6	Unexposed	2	9.42857	0	540	2	1	3	1	2		1	0	0	2	1	1	9	2	15-24
23	4.5	Unexposed	2	6.71429	0	540	1	1	3	1	2		1	0	0	1	1	1	9	2	15-24
23	2.2	Unexposed	1	10.5714	0	540	1	1	2	2	2		2	0	0	2	1	1	9	2	15-24
23	3.3	Unexposed	1	10.8571	0	540	1	1	2	1	2		1	0	0	2	1	1	9	2	15-24
23	2.9	Unexposed	1	6.42857	0	540	1	1	3	1	2		1	0	0	2	1	2	9	2	15-24
23	2.3	Unexposed	2	7.42857	0	540	1	2	3	2	3		1	1	0	1	1	1	9	2	15-24
23	3.3	Unexposed	2	6.42857	0	540	1	2	3	1	3		2	0	0	2	1	1	9	2	15-24
23	0	Unexposed		11.2857	0	540	1	2	3	1	3		2	0	0	1	2	3	9	2	15-24
23	2.8	Unexposed	2	7.71429	0	540	1	1	3	2	1		1	1	0	1	1	1	9	2	15-24
23	2.5	Unexposed	1	11.1429	0	540	2	2	3	1	2		2	1	0	2	1	1	9	2	15-24
23	2.6	Unexposed	1	7	0	450	1	1	3	1	2		1	0	0	1	1	2	9	2	15-24
23	3.4	Unexposed	2	8.28571	0	540	1	1	3	1	2		2	1	0	1	1	2	9	2	15-24
23	3	Unexposed	2	6.42857	0	540	1	1	3	2	2		2	0	0	2	2	3	9	2	15-24
23	2.6	Unexposed	1	5.14286	0	540	2	1	3	2	2		2	1	0	1	1	1	9	2	15-24
24	2.4	Exposed	1	11.7143	0	540	1	2	2	1	2	1	2	0	1	1	1	2	1	1	25+
24	2.3	Unexposed	2	6.42857	0	540	1	1	3	1	2		1	0	0	1	1	2	9	2	15-24
24	3	Exposed	2	8	0	360	1	1	3	1	2	2	2	0	1	2	1	1	1	2	15-24
24	3.2	Exposed	2	8	0	86	1	1	3	1	2	2	1	0	1	1	1	1	1	1	25+
24	2	Exposed	2	8	0	450	1	1	3	1	2	2	2	0	1	2	1	1	1	1	25+
24	3	Unexposed	1	8	0	540	2	1	3	1	2		2	1	0	2	1	1	9	2	15-24
24	2	Unexposed	2	8	0	360	1	2	1	2	2		2	1	0	1	1	2	9	2	15-24
24	3.4	Exposed	2	8	0	540	2	1	3	1	2	1	2	0	1	2	1	1	1	2	15-24
24	3.3	Unexposed	2	8	0	540	1	1	3	1	2		2	0	0	2	1	1	9	1	25+
24	2	Unexposed	1	8	0	540	1	1	3	1	2		2	0	0	1	1	2	9	1	25+
24	3	Unexposed	1	8	0	540	1	1	3	2	2		2	0	0	2	1	1	9	2	15-24
24	3	Exposed	2	8	0	540	1	2	3	2	2	1	2	0	1	1	1	1	1	1	25+
24	3.8	Exposed	2	8	0	540	1	1	3	1	2	1	1	0	1	1	1	2	1	1	25+
24	3.5	Exposed	2	8	0	540	1	1	3	1	2	1	1	0	1	1	1	1	1	1	25+
24	2.9	Exposed	1	8	0	540	1	1	3	1	2	2	1	0	1	1	1	3	1	2	15-24
24	0	Exposed		8	0	540	1	1	2	1	2	2	2	0	1	2	1	2	1	2	15-24
24	3	Unexposed	2	8	0	540	2	1	3	1	2		1	0	0	1	2	3	9	2	15-24
24	3	Unexposed	1	8	0	540	1	2	2	1	2		1	0	0	2	1	2	9	1	25+
24	3.7	Unexposed	2	8	0	540	1	1	2	1	2		1	0	0	2	1	1	9	1	25+
24	2.5	Unexposed	2	8	0	540	1	1	3	1	2		2	0	0	1	1	1	9	2	15-24
24	3.3	Exposed	1	8	0	540	1	1	3	1	2	2	1	1	1	2	1	1	1	2	15-24
24		Unexposed	2	8	0	540	2	1	3	1	2		2	0	0	2	1	2	9	1	25+
24	3.5	Unexposed	2	8	0	540	1	2	2	1	2		1	0	0	2	1	1	9	2	15-24
24	3.5	Unexposed	1	8	0	540	2	1	3	1	2		1	0	0	1	1	1	9	1	25+
24	3.5	Unexposed	1	8	0	540	1	1	3	1	2		1	0	0	2	1	1	9	1	25+
24	4	Unexposed	2	8	0	540	1	1	1	1	2		1	0	0	2	1	2	9	2	15-24
24	3	Unexposed	2	8	0	540	2	1	3	1	2		1	0	0	2	1	1	9	2	15-24
24	0	Unexposed	2	8	0	540	1	1	3	1	2		1	1	0	1	1	2	9	2	15-24
24		Unexposed	2	8	0	540	1	1	3	1	2		1	0	0	2	1	1	9	1	25+
24	3.4	Unexposed	1	8	1	551	1	1	2	1	2		1	1	0	2	1	2	9	2	15-24
24	2	Unexposed	2	8	0	540	1	1	3	2	2		2	1	0	1	1	2	9	2	15-24
24	3.2	Unexposed	1	8	0	360	1	1	3	2	2		2	0	0	1	1	1	9	2	15-24
24	3.5	Exposed	1	8	0	540	1	1	3	1	2		2	0	1	2	1	1	9	1	25+
24	3.8	Exposed	2	8	0	56	1	1	3	1	2		1	0	1	2	1	2	1	1	25+
24	3.5	Unexposed	1	8	0	540	1	1	3	1	2		1	0	0	1	1	1	9	2	15-24
24	2	Unexposed	2	8	0	540	2	9	3	1	3		2	1	0	1	1	1	9	1	25+
24	3.5	Unexposed	2	8	0	540	1	1	3	1	2		1	0	0	2	1	1	9	1	25+
24	2	Unexposed	2	8	0	450	1	1	3	1	2		2	0	0	1	1	1	9	2	15-24
24	3.4	Unexposed	1	8	0	540	1	1	3	1	2		1	0	0	2	1	1	9	2	15-24
24	0	Unexposed	1	8	0	540	1	1	2	1	2		2	1	0	2	1	1	9	2	15-24
24	0	Unexposed		8	0	540	1	1	2	1	2		1	0	0	1	1	1	9	2	15-24
24	2.8	Unexposed	2	8	0	540	1	1	3	1	2		2	0	0	2	1	2	9	2	15-24
24	0	Unexposed	2	8	0	540	2	1	3	1	2		2	0	0	1	1	1	9	2	15-24
24	3.1	Exposed	2	8	0	540	2	1	1	2	2	2	2	1	1	1	1	2	1	2	15-24
24	2.9	Unexposed	2	8	0	540	1	1	3	1	2		2	1	0	1	1	2	9	2	15-24
24	3.6	Unexposed	1	8	0	450	1	1	3	1	2		2	0	0	1	1	1	9	2	15-24
24	3.5	Unexposed	2	8	0	450	1	2	2	1	2		1	0	0	1	1	2	9	1	25+
24	3.3	Unexposed	2	8	0	540	1	1	3	1	2		2	0	0	2	1	1	9	1	25+
24	3.1	Unexposed	2	8	0	540	1	2	3	1	2		2	0	0	1	1	1	9	2	15-24
24	4.2	Unexposed	1	8	0	540	1	1	2	1	2		1	0	0	1	1	1	9	2	15-24
24	3	Unexposed	2	8	0	540	1	1	3	1	2		1	1	0	2	1	1	9	2	15-24
24	3.6	Unexposed	1	8	0	540	2	1	3	1	2		1	1	0	1	1	1	9	1	25+
24	4.2	Unexposed	2	8	0	270	1	1	3	1	2		2	0	0	2	1	1	9	1	25+
24	4.9	Unexposed	1	8	0	180	1	1	2	1	2		1	0	0	2	1	1	9	1	25+
24	4	Unexposed	1	8	0	540	1	1	3	1	2		1	0	0	1	1	2	9	2	15-24
24	3.5	Unexposed	2	8	0	270	1	2	1	1	2		1	0	0	1	1	1	9	2	15-24
24	3	Unexposed	2	8	0	540	1	2	3	1	2		2	0	0	2	1	1	9	2	15-24
24	3.5	Unexposed	2	8	0	540	1	1	3	1	2		1	0	0	1	1	1	9	2	15-24
24	3	Unexposed	2	8	0	540	1	1	3	2	2		2	0	0	2	1	1	9	2	15-24
24	2.5	Unexposed	2	8	0	540	1	1	3	2	2		1	0	0	1	1	1	9	2	15-24
24	3	Unexposed	2	8	0	540	1	1	1	1	2		1	1	0	1	1	2	9	2	15-24
24	3.5	Unexposed	2	8	0	540	1	2	3	1	2		2	0	0	2	1	1	9	2	15-24
24	2.5	Unexposed	2	8	0	540	1	1	3	1	2		1	0	0	1	1	2	9	2	15-24
25		Exposed	2	7.42857	0	540	1	1	3	1	3	3	2	1	1	2	1	1	1	2	15-24
25	0	Unexposed	1	12.2857	0	540	2	1	3	1	2		2	0	0	2	2	3	9	2	15-24
25	3.5	Unexposed		6.14286	0	540	1	1	2	1	1		2	0	0	1	1	1	9	2	15-24
25	3.2	Unexposed	2	10.2857	0	540	1	1	3	1	3		2	0	0	1	1	1	9	2	15-24
25	3.2	Unexposed	2	7.71429	0	540	1	1	3	2	2		1	1	0	2	1	1	9	2	15-24
25	0	Unexposed	2	8.42857	0	540	1	2	3	1	3		1	0	0	2	2	9	9	2	15-24
25	3	Unexposed	1	7	0	540	1	1	9	1	3		1	0	0	1	1	1	9	2	15-24
25	3.2	Unexposed	2	6.28571	0	540	1	1	3	1	2		1	1	0	2	1	1	9	2	15-24
25	3.3	Exposed	1	7.57143	0	540	1	1	3	2	2	2	1	1	1	1	1	1	1	2	15-24
25	3.6	Unexposed	1	6.71429	0	540	1	2	3	2	2		2	1	0	1	1	1	9	1	25+
25	3.2	Unexposed	1	7.57143	0	540	1	2	3	1	1		2	0	0	2	1	1	9	2	15-24
25	3.3	Unexposed	2	8.71429	0	540	1	1	3	1	1		2	1	0	2	1	1	9	2	15-24
25	3	Exposed	1	6.42857	0	540	1	1	3	2	1	2	1	1	1	2	1	1	9	2	15-24
25	3.2	Unexposed	2	8	0	540	1	1	3	1	2		1	1	0	2	1	1	9	1	25+
25	2.9	Unexposed	2	7	0	540	1	1	3	2	2		2	1	0	1	1	1	9	2	15-24
25	2.1	Unexposed	2	10	0	540	1	1	3	1	2		1	1	0	1	1	1	9	2	15-24
25	1.1	Unexposed	2	8	0	540	2	9	3	2	3		2	1	0	2	1	1	9	2	15-24
25	1.1	Unexposed	2	8	0	540	2	9	3	2	3		2	1	0	2	1	1	9	2	15-24
25	4.2	Unexposed	2	7.42857	0	180	1	1	3	1	2		2	0	0	1	1	1	9	2	15-24
25	0	Exposed		8	1	317	1	1	2	1	2	2	2	0	1	2	2	3	9	2	15-24
25	3.2	Unexposed	2	8.42857	0	540	1	1	3	1	3		1	1	0	2	1	1	9	1	25+
25	3.1	Unexposed	2	7	0	540	1	1	3	1	2		2	0	0	2	1	1	9	2	15-24
25	3	Unexposed	2	8.71429	0	540	1	1	3	2	3		1	1	0	1	1	1	9	2	15-24
25	4.4	Exposed	1	8	0	540	1	1	1	1	2	2	2	1	1	1	1	1	1	1	25+
25	0.98	Exposed	2	8	0	540	1	1	3	1	3	1	2	0	1	2	1	1	2	2	15-24
25	3.3	Unexposed	1	10.4286	0	540	2	1	3	2	2		1	0	0	1	1	1	9	2	15-24
25	3.4	Unexposed	2	8	0	540	2	1	1	2	2		2	1	0	1	1	1	9	2	15-24
25		Unexposed	2	9.71429	0	540	1	1	3	1	2		2	0	0	1	1	1	9	2	15-24
25	3.3	Unexposed	2	12.1429	0	540	1	1	2	1	2		2	1	0	2	1	1	9	2	15-24
25	3	Unexposed	2	10.7143	0	540	1	1	2	1	1		2	0	0	1	1	1	9	2	15-24
25	3.5	Unexposed	1	6.71429	0	540	1	1	3	1	3		1	0	0	2	1	1	9	2	15-24
25	3	Unexposed	2	6.57143	0	540	1	1	3	1	1		1	1	0	2	1	1	9	2	15-24
25	2.8	Unexposed	1	5	0	540	1	1	2	1	3		2	1	0	1	1	1	9	2	15-24
25	3.5	Exposed	1	8	0	540	2	1	3	2	1		1	1	1	1	1	1	1	1	25+
25		Unexposed	1	6.85714	0	450	1	1	3	1	3		2	0	0	1	1	1	9	2	15-24
25	4	Unexposed	2	7.57143	0	540	1	1	1	1	3		2	0	0	1	1	1	9	2	15-24
25	3.6	Unexposed	2	11.4286	0	540	1	1	3	1	2		1	0	0	1	1	1	9	2	15-24
25	3.5	Unexposed	1	7.28571	0	540	1	2	3	1	1		2	1	0	2	1	1	9	2	15-24
25	3.2	Unexposed	2	6.57143	0	450	1	1	3	1	2		2	1	0	2	1	1	9	2	15-24
25	3.5	Unexposed	1	6.57143	0	450	1	1	2	1	1		2	0	0	2	1	1	9	2	15-24
25	4	Unexposed	1	11.7143	0	450	2	1	3	1	2		2	0	0	2	1	1	9	2	15-24
25	3.7	Unexposed	2	11.4286	0	540	1	1	3	1	3		2	1	0	2	1	1	9	2	15-24
26	3	Exposed	2	8	0	540	1	1	3	1	2	1	2	0	1	2	1	1	1	1	25+
26	3.5	Unexposed	2	8.71429	0	540	1	1	2	1	2		2	0	0	2	2	3	9	2	15-24
26	3.7	Unexposed	2	7.71429	0	450	1	2	3	1	2		1	0	0	2	1	1	9	2	15-24
26	3.6	Exposed	2	9.57143	0	540	1	1	1	1	2	1	1	1	1	1	1	2	1	1	25+
26	3.2	Exposed		7.71429	0	540	1	1	3	1	2	2	1	0	1	2	1	1	1	2	15-24
26	2	Unexposed	1	10.1429	0	540	1	2	3	1	2		2	0	0	1	1	2	9	2	15-24
26	3.4	Unexposed	1	11	0	540	1	1	2	2	2		2	0	0	2	1	1	9	1	25+
26	3	Unexposed	1	6.85714	0	540	1	1	2	2	2		1	0	0	2	1	1	9	2	15-24
26	2.5	Unexposed	2	7.57143	0	540	1	2	3	1	2		1	0	0	1	1	1	9	2	15-24
26	3.9	Unexposed	1	4.85714	0	540	1	1	2	2	2		1	1	0	1	1	1	9	1	25+
26	4.2	Unexposed	1	10.8571	0	540	1	1	2	1	2		1	0	0	2	1	1	9	2	15-24
26	3	Unexposed	1	6.42857	0	540	1	1	2	1	2		1	0	0	1	1	1	9	2	15-24
26	3.5	Unexposed	2	7.14286	0	540	1	1	1	1	2		1	1	0	1	1	1	9	1	25+
26	3	Unexposed	2	6	0	540	1	1	3	1	2		1	0	0	2	1	1	9	2	15-24
26	3	Unexposed	1	11.2857	0	360	1	1	2	1	2		1	0	0	1	1	1	9	1	25+
26	2.6	Unexposed	2	11	0	540	1	1	1	1	1		2	0	0	2	1	1	9	2	15-24
26	3.3	Unexposed	1	8.57143	0	540	1	1	3	2	1		2	0	0	2	1	1	9	1	25+
26	2.8	Unexposed	2	6.28571	0	450	1	1	3	2	2		1	0	0	2	2	3	9	1	25+
26	4	Unexposed	2	7.42857	0	540	1	1	3	1	2		2	0	0	1	1	1	9	2	15-24
26	2.7	Unexposed	2	5.42857	0	540	1	1	1	1	2		2	0	0	2	1	1	9	2	15-24
26	3	Exposed	2	4.14286	0	540	1	1	3	1	2	3	1	0	1	2	1	1	9	2	15-24
26	2	Exposed	1	6.71429	0	540	1	1	2	1	3	1	2	0	1	1	1	1	1	2	15-24
26	2.5	Unexposed	2	4.28571	0	540	1	1	3	1	2		1	0	0	2	1	1	9	2	15-24
26	3	Unexposed	1	10.4286	0	540	1	1	3	1	2		1	0	0	2	1	1	9	1	25+
26	2.8	Unexposed	2	7.85714	0	540	1	1	3	2	2		1	0	0	1	1	1	9	1	25+
26	3.5	Unexposed	1	8.71429	0	540	1	1	2	2	2		2	0	0	2	1	1	9	1	25+
26		Unexposed	2	6.85714	0	450	1	2	1	2	2		2	0	0	1	1	1	9	2	15-24
26	3	Unexposed		4.42857	0	540	1	1	2	2	2		1	0	0	2	1	1	9	2	15-24
26	3	Unexposed	1	6.85714	0	540	1	1	1	2	2		2	0	0	2	1	1	9	1	25+
26	3.1	Unexposed	2	12.2857	0	540	1	2	3	2	1		2	0	0	1	1	1	9	2	15-24
26	3.1	Unexposed	2	6.28571	0	540	1	1	3	2	2		1	0	0	2	1	1	9	2	15-24
26	3	Unexposed	1	6.28571	0	540	1	2	2	2	1		2	0	0	1	2	3	9	1	25+
26	3	Exposed	2	6.42857	0	540	1	1	3	1	1	1	2	0	1	2	1	1	1	1	25+
26	3.2	Exposed	1	5.71429	0	540	1	1	2	1	2	2	1	0	1	1	1	1	1	1	25+
26	3.5	Exposed	2	4.42857	0	540	1	1	3	1	1	2	2	0	1	1	1	1	2	1	25+
26	2.9	Unexposed	2	5.85714	0	540	1	2	3	1	3		1	0	0	2	1	1	9	1	25+
26	2.5	Unexposed	1	8.71429	0	540	1	2	3	1	2		1	0	0	1	1	2	9	1	25+
26	3	Exposed	2	4.85714	0	540	9	1	3	1	2	1	2	0	1	2	1	1	1	1	25+
26	3.5	Unexposed	2	5.14286	0	540	1	2	1	2	2		1	0	0	1	1	1	9	2	15-24
26	2.6	Unexposed	1	8.71429	0	540	1	1	2	2	2		2	0	0	2	1	1	9	2	15-24
26	3	Unexposed	1	4.42857	0	540	1	1	9	1	2		1	0	0	2	1	1	9	1	25+
26	3.2	Exposed	2	6.71429	0	540	1	1	3	1	2	1	1	0	1	2	1	1	1	1	25+
26	3	Unexposed	1	6.85714	0	540	1	1	2	1	2		1	0	0	2	1	1	9	1	25+
26	3.1	Unexposed	1	4.42857	0	540	1	9	2	1	1		2	0	0	2	1	1	9	2	15-24
26	3.5	Unexposed	1	7.42857	0	540	1	2	3	2	3		1	0	0	1	1	1	9	1	25+
26	3	Unexposed	2	8.14286	0	540	2	1	3	1	2		1	0	0	1	1	1	9	1	25+
26	3.1	Unexposed	2	6.14286	0	540	1	1	1	2	2		1	0	0	1	1	1	9	2	15-24
26	3.2	Unexposed	2	7.71429	0	540	1	2	1	2	2		1	0	0	1	1	1	9	1	25+
26	3.4	Unexposed	2	10.5714	0	540	1	2	3	2	2		1	0	0	1	1	2	9	2	15-24
26		Unexposed	1	6.85714	0	540	1	1	9	2	9		2	0	0	2	1	2	9	2	15-24
26	3.8	Exposed	2	5	0	540	1	1	2	1	2	1	1	0	1	1	1	1	9	2	15-24
26	4.5	Exposed	2	4.71429	0	540	1	1	3	1	2	2	1	0	1	1	1	1	2	1	25+
26	3.5	Unexposed	2	5.85714	0	540	1	1	3	2	2		2	0	0	2	1	1	9	2	15-24
26	3.2	Unexposed	2	5.14286	0	540	1	1	1	1	2		1	0	0	1	1	1	9	1	25+
26	4.3	Unexposed	2	7.85714	0	540	1	1	1	1	1		2	0	0	1	1	1	9	1	25+
26	3.5	Unexposed	1	8.42857	0	540	1	1	3	2	3		2	1	0	1	1	1	9	2	15-24
26	3.5	Unexposed	1	8.42857	0	540	1	1	1	2	2		2	0	0	1	2	1	9	1	25+
26	3.5	Unexposed	1	8.42857	0	540	1	1	2	1	1		1	0	0	2	1	1	9	2	15-24
26	3	Unexposed	1	9.71429	0	540	1	2	3	1	3		1	0	0	1	1	1	9	2	15-24
26	2.3	Unexposed	2	7.42857	0	540	1	1	1	2	3		1	0	0	1	1	1	9	2	15-24
26	3.5	Unexposed	1	8.71429	0	540	1	1	3	1	1		1	0	0	1	1	1	9	2	15-24
26	2	Unexposed	1	7.71429	0	540	1	1	3	1	1		1	1	0	2	1	1	9	1	25+
26	3	Exposed	2	5.28571	0	540	1	1	1	2	2	1	2	0	1	2	1	1	1	1	25+
26	3	Unexposed	1	6.28571	0	540	1	1	3	2	3		1	0	0	1	1	2	9	2	15-24
26	2.9	Unexposed	2	6.71429	0	540	1	1	1	1	2		1	1	0	1	1	1	9	1	25+
26	4	Exposed	2	6.42857	0	540	1	1	3	1	9	2	1	0	1	1	1	1	9	1	25+
26	3.5	Exposed	1	8.14286	0	540	1	1	3	1	3	2	1	0	1	1	1	1	1	1	25+
26	3	Exposed	2	4.42857	0	540	1	2	3	1	3	2	2	0	1	2	1	1	2	1	25+
26	3	Unexposed	1	8.14286	0	540	1	1	2	1	2		1	0	0	2	1	1	9	2	15-24
26	3.2	Unexposed	2	6.57143	0	540	1	2	3	1	2		1	0	0	1	1	1	9	1	25+
26	3.2	Unexposed	2	11	0	540	1	1	1	1	2		2	0	0	2	1	1	9	1	25+
26	3.2	Unexposed	1	6.71429	0	540	1	1	9	1	2		2	0	0	1	1	1	9	1	25+
26	3.5	Unexposed	1	6.42857	0	540	1	1	3	2	2		2	0	0	1	1	1	9	2	15-24
26	3	Unexposed	1	6.85714	0	540	1	1	3	1	2		1	0	0	1	1	1	9	2	15-24
26	3.3	Unexposed	2	7	0	540	1	1	1	2	2		1	0	0	1	1	1	9	1	25+
26	3.5	Unexposed	1	8.28571	0	540	1	1	3	1	2		1	1	0	2	1	1	9	2	15-24
26	2.5	Unexposed	2	7	0	540	1	1	3	1	2		2	0	0	2	1	1	9	2	15-24
26	3	Unexposed	1	8	0	540	1	1	3	1	2		1	9	0	1	1	1	9	1	25+
26	3	Unexposed	2	7.14286	0	540	1	2	1	1	3		1	0	0	1	1	1	9	1	25+
26	3.2	Unexposed	1	9.14286	0	270	1	1	3	1	2		1	1	0	2	1	1	9	1	25+
26	3.4	Unexposed	1	7.71429	0	540	1	2	9	1	2		2	0	0	2	1	1	9	1	25+
26	2.9	Unexposed	2	7.57143	0	540	1	2	2	1	2		1	1	0	2	1	1	9	1	25+
26	3.2	Unexposed	1	7.71429	0	540	1	1	2	1	2		1	1	0	2	1	1	9	2	15-24
26	3.1	Unexposed		6.71429	0	540	1	1	3	1	2		1	1	0	2	1	1	9	1	25+
26	3	Unexposed	1	6.57143	0	540	1	2	9	1	3		1	0	0	2	1	1	9	2	15-24
26	3.1	Unexposed	2	6.14286	0	540	1	1	3	1	3		1	0	0	1	1	1	9	2	15-24
26	2.7	Exposed	1	6.28571	0	540	1	2	2	2	2		2	0	1	1	1	1	1	1	25+
26	2.8	Unexposed		6.28571	0	540	1	1	9	1	2		1	9	0	1	1	1	9	2	15-24
26	1.5	Unexposed	2	11.4286	0	540	1	1	3	1	2		1	1	0	2	1	1	9	1	25+
26	1.6	Unexposed	2	11.4286	0	540	1	1	3	1	2		1	1	0	2	1	1	9	1	25+
26	3.2	Unexposed		11.1429	0	540	1	2	2	2	2		2	9	0	1	1	1	9	2	15-24
26	4.2	Unexposed	1	7.28571	0	540	1	1	3	1	2		2	0	0	2	1	1	9	1	25+
26	3.5	Unexposed	1	8.14286	0	540	1	1	3	1	2		1	0	0	1	1	1	9	2	15-24
26	3.3	Unexposed		7.57143	0	540	1	1	3	2	2		1	0	0	1	1	1	9	1	25+
26	4	Unexposed	1	8	0	540	1	1	3	1	1		1	0	0	1	1	1	9	2	15-24
26	2.5	Unexposed		4.71429	0	540	1	1	9	1	1		1	1	0	2	1	1	9	2	15-24
26	3	Unexposed	2	8.71429	0	540	1	1	1	1	2		1	0	0	2	1	1	9	2	15-24
26	3	Unexposed	1	4.71429	0	540	1	1	3	2	2		2	0	0	1	1	1	9	1	25+
26	3	Unexposed		9.14286	0	540	1	1	3	1	2		2	1	0	2	1	3	9	2	15-24
26	2.6	Unexposed	2	9	0	540	1	1	3	1	2		1	0	0	2	1	1	9	2	15-24
26	3.5	Unexposed	1	9.85714	0	540	1	1	9	2	3		2	0	0	2	2	3	9	2	15-24
26	3	Unexposed	2	8.71429	0	540	1	1	1	1	2		1	0	0	2	1	1	9	1	25+
26	3	Unexposed	1	12	0	540	1	1	3	1	3		1	1	0	2	1	1	9	1	25+
26	3	Unexposed	1	7.42857	0	540	1	1	9	1	2		1	0	0	2	2	3	9	1	25+
26	3.2	Unexposed	1	7.28571	0	270	1	2	9	1	2		1	0	0	1	1	1	9	1	25+
26	3.2	Unexposed		7.14286	0	540	1	1	2	1	2		1	0	0	1	1	1	9	2	15-24
26	3.1	Unexposed	1	7.71429	0	540	1	2	9	1	2		2	0	0	1	2	3	9	2	15-24
26	3	Unexposed	1	9.85714	0	540	1	1	3	1	2		2	0	0	2	1	1	9	2	15-24
26	3	Unexposed	1	9.85714	0	540	1	1	3	1	2		1	0	0	2	1	1	9	1	25+
26	3.4	Unexposed	1	6.71429	0	540	1	2	3	2	2		2	0	0	1	1	1	9	2	15-24
26	3.1	Unexposed		7.57143	0	540	1	1	9	1	3		1	0	0	1	1	1	9	2	15-24
26	3.1	Unexposed	1	7.71429	0	540	1	1	9	1	1		2	0	0	1	2	1	9	2	15-24
26	3.1	Unexposed		7.71429	0	540	1	1	2	1	2		1	0	0	2	1	1	9	2	15-24
26	3	Unexposed	1	9.85714	0	540	1	2	9	1	2		1	0	0	1	1	1	9	2	15-24
26	3	Unexposed	1	9	0	540	1	2	3	1	2		1	0	0	1	1	1	9	2	15-24
26	3.9	Unexposed	2	8.57143	0	540	1	1	1	1	3		2	0	0	2	1	1	9	2	15-24
26	4	Unexposed	1	8.85714	0	540	1	2	9	1	2		2	0	0	2	1	3	9	2	15-24
26	3.1	Unexposed	1	7.57143	0	540	1	1	9	2	3		1	0	0	1	1	1	9	2	15-24
26	3.2	Unexposed	2	4.14286	0	540	2	1	3	1	2		2	1	0	1	1	1	9	2	15-24
26	3.2	Unexposed	2	4.85714	0	540	1	1	3	2	2		2	0	0	2	1	1	9	2	15-24
26	2.8	Unexposed	1	6.71429	0	540	1	1	9	1	2		2	0	0	2	1	1	9	2	15-24
26	4	Unexposed	1	7.42857	0	540	9	1	2	1	2		1	0	0	2	1	1	9	2	15-24
26	4	Unexposed	1	8.14286	0	540	1	1	3	1	2		2	0	0	1	1	1	9	2	15-24
26	2.9	Unexposed	1	7.85714	0	540	1	1	9	1	2		2	0	0	2	1	2	9	2	15-24
26	3.1	Unexposed		5.71429	0	540	1	1	2	1	2		2	0	0	1	1	2	9	2	15-24
26	2.4	Unexposed	1	8	0	540	1	2	9	1	2		2	0	0	1	1	2	9	2	15-24
26	3.1	Unexposed	2	9.42857	0	540	1	2	3	1	2		2	0	0	1	1	1	9	2	15-24
26	2.9	Unexposed		9.57143	0	540	1	1	9	1	2		2	0	0	1	1	1	9	2	15-24
26	2.4	Unexposed		8.28571	0	540	1	9	2	2	1		2	0	0	1	1	1	9	2	15-24
26	0	Unexposed	1	8.71429	0	540	1	2	9	2	1		2	0	0	1	2	3	9	2	15-24
26	3.1	Unexposed	1	8.85714	0	540	1	1	9	2	2		2	0	0	2	1	1	9	2	15-24
26	3.1	Exposed	1	4	0	540	1	1	3	2	2	3	1	0	1	1	1	1	1	1	25+
26	0	Unexposed	1	5.42857	0	540	1	1	9	1	2		2	0	0	2	2	3	9	2	15-24
26	2.4	Unexposed	2	10.1429	0	540	1	2	3	1	2		2	0	0	2	1	1	9	2	15-24
26	3.1	Unexposed	1	5.28571	0	540	1	1	9	1	2		2	0	0	1	1	1	9	2	15-24
26	2.5	Unexposed	1	6	0	540	1	1	9	2	2		1	0	0	1	1	1	9	2	15-24
26	3.5	Unexposed	1	8.71429	0	540	1	9	3	2	3		2	0	0	2	2	3	9	2	15-24
26	2.8	Unexposed	2	10.7143	0	540	1	2	3	2	2		1	0	0	2	1	1	9	2	15-24
26	2.9	Unexposed	1	5.28571	0	540	1	1	3	1	2		2	0	0	1	1	1	9	2	15-24
26	2.3	Unexposed	2	8.14286	0	540	1	1	2	2	2		2	0	0	2	1	2	9	2	15-24
26	2.8	Unexposed	1	6.85714	0	540	1	2	9	1	2		2	0	0	1	1	3	9	2	15-24
26	3.4	Unexposed		11.4286	0	540	2	1	2	1	2		2	0	0	1	1	1	9	2	15-24
26	3.1	Unexposed	2	7.42857	0	540	1	1	1	2	2		1	0	0	1	1	2	9	2	15-24
26	2.5	Unexposed		9.42857	0	540	1	9	2	2	3		2	0	0	1	1	2	9	2	15-24
26	3.4	Unexposed	1	5.57143	0	540	1	1	2	1	3		2	0	0	1	1	1	9	2	15-24
26		Unexposed	1	4.71429	0	540	1	1	9	1	2		2	0	0	1	1	1	9	2	15-24
26	4.2	Unexposed	2	11.1429	0	540	1	1	3	1	2		2	9	0	1	1	1	9	2	15-24
26	2.3	Unexposed		9.57143	0	540	1	1	3	1	2		2	0	0	1	1	1	9	2	15-24
26	3	Unexposed	1	4.71429	0	540	1	1	3	2	2		2	1	0	1	1	1	9	2	15-24
26	3.2	Unexposed	1	7.71429	0	540	1	1	9	1	2		1	0	0	1	1	1	9	2	15-24
26	3.2	Unexposed	2	6.71429	0	540	1	1	3	1	2		2	0	0	2	1	1	9	2	15-24
26	3.1	Unexposed	2	6.14286	0	180	1	1	1	1	2		2	0	0	1	1	1	9	2	15-24
26	2.8	Unexposed		12.1429	0	270	1	1	1	2	2		2	0	0	1	1	1	9	2	15-24
26	3.2	Unexposed	2	9.71429	0	540	1	1	3	1	2		2	0	0	1	1	1	9	2	15-24
26	2.4	Unexposed	1	6.71429	0	540	1	1	9	1	2		2	0	0	2	1	1	9	2	15-24
26	2.8	Unexposed		4.57143	0	540	9	1	3	1	3		2	0	0	2	1	1	9	2	15-24
26		Unexposed	1	9.71429	0	540	1	2	9	1	2		2	0	0	2	1	1	9	2	15-24
26	2.9	Unexposed	1	10	0	540	1	1	9	1	9		2	9	0	1	1	2	9	2	15-24
26	2.8	Unexposed	1	7.42857	0	540	1	1	9	1	2		2	0	0	1	1	2	9	2	15-24
26		Unexposed	1	6.42857	0	540	1	9	9	1	1		2	0	0	2	1	1	9	2	15-24
26	3.1	Unexposed	1	5.42857	0	180	1	9	9	2	2		2	0	0	1	1	1	9	2	15-24
26	4	Unexposed	1	6.71429	0	540	1	1	9	2	1		2	0	0	2	1	1	9	2	15-24
26	3.4	Unexposed	1	5.71429	0	540	1	1	9	2	2		1	0	0	1	1	1	9	2	15-24
26	2.9	Unexposed	1	5.42857	0	540	1	1	9	2	2		1	0	0	1	1	1	9	2	15-24
26	3	Unexposed	2	10.1429	0	540	1	1	3	1	2		2	0	0	1	1	1	9	2	15-24
26	2.41	Unexposed	1	11.5714	0	540	1	1	2	2	9		2	0	0	1	1	1	9	2	15-24
26	3	Unexposed		5.57143	0	540	1	1	3	1	3		2	0	0	1	1	1	9	2	15-24
27	3	Unexposed	1	8	0	180	1	1	3	2	2		1	1	0	2	1	1	9	1	25+
27	3	Unexposed	2	8	0	450	1	1	3	2	2		1	0	0	1	2	9	9	2	15-24
27	3	Unexposed	2	10	0	450	1	1	2	2	2		2	0	0	2	1	1	9	2	15-24
27	2	Unexposed	1	9.57143	0	540	1	1	3	2	2		2	1	0	1	1	1	9	1	25+
27	5	Unexposed	1	11	0	540	1	1	3	2	2		2	1	0	2	1	2	9	1	25+
27	2.5	Unexposed	2	4.71429	0	540	1	1	3	1	2		1	1	0	2	1	2	9	2	15-24
27	3	Unexposed	1	8.42857	0	540	2	1	3	2	2		1	0	0	2	1	1	9	1	25+
27	3	Unexposed	1	6.28571	0	540	1	1	3	2	2		1	1	0	1	1	1	9	2	15-24
27	2.2	Unexposed	1	10.1429	0	540	2	1	3	1	2		2	1	0	2	1	1	9	2	15-24
27	3.6	Unexposed	1	6.71429	0	540	1	1	2	2	2		1	1	0	1	1	1	9	1	25+
27	3	Exposed	1	6.42857	0	540	1	1	2	1	2	2	1	0	1	1	1	1	1	1	25+
27	3.5	Exposed	2	5.42857	0	540	1	1	3	2	2	3	2	0	1	2	1	2	2	1	25+
27	3.5	Unexposed	1	8	0	540	1	1	3	2	2		2	1	0	2	1	1	9	2	15-24
27	2.5	Unexposed	1	8	0	450	1	1	2	2	2		2	0	0	2	1	1	9	2	15-24
27	2.5	Unexposed	2	10.2857	0	540	1	1	3	2	2		2	1	0	1	2	3	9	2	15-24
27	2.5	Unexposed	2	6.42857	0	540	1	1	3	2	2		1	1	0	1	1	2	9	2	15-24
27	2.5	Unexposed	2	8.42857	0	450	1	1	1	1	2		2	1	0	2	2	9	9	2	15-24
27	3.2	Unexposed	1	10.4286	0	73	1	1	2	1	2		2	1	0	1	1	1	9	1	25+
27	3.5	Unexposed	1	7.85714	0	450	1	1	3	1	2		1	1	0	2	1	2	9	2	15-24
27	3	Unexposed	2	9	0	540	1	1	3	2	2		1	0	0	1	1	2	9	2	15-24
27	4	Unexposed	2	9.14286	0	540	2	2	3	2	2		1	0	0	2	2	9	9	2	15-24
27	3.8	Unexposed	1	6.14286	0	540	1	1	2	2	2		1	1	0	1	1	1	9	1	25+
27	3	Unexposed	2	11.4286	0	540	1	1	3	2	2		1	0	0	2	2	3	9	1	25+
27	3.5	Unexposed	2	7.71429	0	540	1	2	3	1	2		2	0	0	2	1	1	9	2	15-24
27	2.5	Unexposed	2	8.14286	0	540	2	1	3	2	2		1	1	0	1	1	2	9	2	15-24
27	3.6	Unexposed	2	6.85714	0	540	1	2	1	2	2		1	0	0	2	1	1	9	2	15-24
27	3.5	Unexposed	2	5	0	540	1	1	3	2	2		1	0	0	2	1	1	9	2	15-24
27	3	Unexposed	1	8	0	540	2	1	3	2	2		2	0	0	1	2	9	9	1	25+
27	3.1	Unexposed	1	8	0	540	1	1	3	1	2		1	1	0	2	1	1	9	1	25+
27	3.8	Unexposed	2	8.57143	0	540	2	1	1	2	2		1	0	0	1	1	1	9	2	15-24
27	0	Unexposed	2	6.57143	0	450	1	1	1	2	2		1	0	0	1	1	2	9	2	15-24
27	3.5	Unexposed	1	12	0	540	2	1	1	2	1		2	0	0	2	1	1	9	1	25+
27	3.5	Unexposed	2	8	0	450	1	1	3	2	2		2	0	0	1	1	2	9	1	25+
27	2.3	Unexposed	2	9.57143	0	540	1	1	3	2	2		1	0	0	2	1	1	9	1	25+
27	2.5	Unexposed	2	8.85714	0	62	1	1	3	1	2		1	0	0	1	1	2	9	1	25+
27	4	Unexposed	1	8	0	450	1	1	2	2	3		1	1	0	1	1	1	9	2	15-24
27	0	Unexposed	2	5.57143	0	450	2	1	3	2	2		2	0	0	1	1	2	9	2	15-24
27	2.8	Unexposed	1	6.14286	0	540	1	1	3	2	2		1	1	0	1	1	1	9	2	15-24
27	3.3	Unexposed	1	6.85714	0	540	1	2	3	2	2		1	0	0	1	1	1	9	2	15-24
27	0	Unexposed	2	5.71429	0	540	1	1	1	2	1		2	0	0	1	2	3	9	2	15-24
27	2.8	Unexposed	1	8	0	450	2	1	3	2	2		2	1	0	1	1	1	9	2	15-24
27	3.8	Unexposed	2	7	0	540	1	1	3	2	2		2	1	0	2	1	1	9	2	15-24
27	0	Unexposed	2	4	0	540	1	1	3	2	2		2	0	0	1	1	2	9	1	25+
27	4.6	Unexposed	2	6.28571	0	540	2	1	3	2	3		2	0	0	1	1	1	9	1	25+
27	0	Unexposed	2	7.85714	0	540	1	9	3	1	2		2	1	0	2	1	2	9	2	15-24
27	0	Unexposed	1	6.85714	0	540	2	1	9	2	2		2	0	0	1	2	3	9	1	25+
27	0	Unexposed	2	8.71429	0	540	2	1	3	2	2		2	0	0	2	1	2	9	1	25+
27	97	Unexposed	1	4.42857	0	540	1	2	2	2	2		1	0	0	1	2	9	9	2	15-24
27	97	Unexposed	1	6	0	360	2	2	3	1	2		1	0	0	2	2	3	9	2	15-24
27	97	Unexposed	2	8	0	540	2	1	3	1	2		1	0	0	2	1	2	9	9	miss
27	2	Unexposed	2	7.57143	0	540	1	1	3	2	2		1	0	0	1	2	3	9	1	25+
27	3	Unexposed	1	8.28571	0	540	2	1	3	2	1		2	0	0	2	1	1	9	1	25+
27	3	Unexposed	1	5.57143	0	180	1	1	3	1	2		2	0	0	1	1	1	9	2	15-24
27	97	Unexposed	2	8	0	540	1	1	3	1	3		1	1	0	1	2	3	9	1	25+
27	97	Unexposed	2	8	0	540	1	1	2	1	2		2	0	0	2	1	2	9	2	15-24
27	2.5	Unexposed	1	9	0	540	2	2	2	1	2		2	0	0	2	1	1	9	2	15-24
27	97	Unexposed	1	5.71429	0	540	1	2	9	1	2		1	0	0	1	2	3	9	2	15-24
27	97	Unexposed	2	12.2857	1	306	1	1	3	2	2		2	0	0	1	2	3	9	2	15-24
27	3	Unexposed	2	5.14286	0	540	2	2	3	2	2		1	0	0	1	1	1	9	2	15-24
27	2	Unexposed	2	7.14286	0	360	1	1	2	1	2		1	0	0	2	1	2	9	2	15-24
27	97	Unexposed	1	7.14286	0	540	1	1	1	2	2		1	0	0	2	1	1	9	2	15-24
27	2.4	Unexposed	2	5.28571	0	540	1	1	3	2	2		1	0	0	2	1	1	9	2	15-24
27	4	Unexposed	1	9.28571	0	540	2	1	3	2	2		2	1	0	1	2	3	9	2	15-24
27	97	Unexposed	2	4.14286	0	540	1	1	1	2	3		2	0	0	1	2	3	9	2	15-24
27	3	Unexposed	2	6	0	360	2	1	2	2	2		2	1	0	1	2	3	9	2	15-24
27		Unexposed	1	7.71429	0	540	1	1	2	1	9		1	0	0	1	2	3	9	2	15-24
27		Unexposed	2	10.1429	0	540	1	2	9	2	9		2	0	0	2	2	2	9	2	15-24
27		Unexposed		10.5714	0	540	1	1	9	1	1		1	0	0	1	1	1	9	2	15-24
27		Unexposed	1	5	0	540	1	1	2	1	3		2	0	0	2	1	2	9	2	15-24
27	2.5	Unexposed	1	6.14286	0	450	2	1	3	1	1		2	1	0	1	1	2	9	2	15-24
27		Unexposed	1	4.42857	0	360	1	2	2	1	2		2	0	0	1	1	2	9	2	15-24
27	3	Unexposed	1	12.2857	0	540	1	2	3	2	1		1	0	0	1	1	2	9	2	15-24
27		Unexposed		8.85714	0	360	1	1	3	1	1		2	0	0	2	1	2	9	2	15-24
27		Unexposed	1	12.4286	0	450	1	1	3	2	1		2	0	0	1	2	3	9	2	15-24
28	3	Exposed	2	8.42857	0	540	1	1	3	1	1	1	2	0	1	1	2	3	1	1	25+
28	2.7	Exposed			0	540	1	1	3	2	9	1	2	0	1	2	1	9	1	2	15-24
28	2.5	Exposed		12.2857	0	540	1	1	3	1	1	1	2	0	1	2	1	1	1	1	25+
28	2.5	Exposed		11.8571	0	540	1	1	3	2	1	1	2	0	1		1	9	1	1	25+
28	3	Exposed	2	9.28571	0	540	2	1	3	2	3	1	2	0	1	1	2	3	1	1	25+
28	2.5	Exposed			0	540	1	1	3	2	9	1	2	0	1	1	1	2	1	1	25+
28	2.8	Exposed		10.4286	0	540	2	1	9	2	3	1	2	0	1	1	1	2	1	1	25+
28	3	Unexposed		6.14286	0	450	1	1	3	1	1		2	0	0	2	2	3	9	2	15-24
28	3	Exposed		9	0	270	2	1	9	1	1	1	1	0	1	2	2	3	9	1	25+
28	3	Unexposed		6.71429	0	450	1	1	3	1	3		2	0	0	2	2	3	9	2	15-24
28	2.8	Unexposed		9.14286	0	540	2	1	3	1	1		2	0	0	1	2	3	9	2	15-24
28	3	Unexposed		8.42857	1	360	2	1	3	2	1		2	0	0	2	1	2	9	2	15-24
29	2.5	Unexposed		8	0	540	1	1	3	1	2		2	1	0	1	9	1	9	2	15-24
29	3.5	Unexposed		8	0	540	1	1	3	1	3		1	1	0	1	9	1	9	2	15-24
29	2.4	Exposed		12.2857	0	540	1	2	3	1	3	1	1	0	1	2	9	1	9	2	15-24
29	3.5	Unexposed		7.28571	0	540	1	2	3	1	3		2	1	0	2	9	1	9	2	15-24
29	3	Unexposed		6.14286	0	540	1	2	3	1	3		1	0	0	2	9	1	9	2	15-24
29	4	Unexposed		8.14286	0	540	1	1	1	1	3		1	0	0	1	9	1	9	1	25+
29	3.5	Unexposed		11.8571	0	540	1	1	3	2	2		2	0	0	1	9	1	9	2	15-24
29	3.4	Exposed		8.14286	1	589	1	1	3	1	3		2	0	1	1	9	1	9	1	25+
29	3	Unexposed		8.14286	0	540	1	1	9	2	2		2	0	0	1	9	1	9	2	15-24
29	2.8	Unexposed		8.28571	0	540	2	1	9	1	2		2	0	0	1	9	1	9	1	25+
29	3.1	Unexposed		8.28571	0	540	1	1	9	1	2		1	0	0	2	9	1	9	2	15-24
29		Unexposed		5.71429	0	540	1	2	9	1	2		2	1	0	2	9	3	9	2	15-24
29	0	Unexposed		11.4286	0	540	2	1	3	1	2		2	1	0	1	9	3	9	1	25+
29	3.5	Unexposed		6.28571	0	540	1	1	3	1	3		2	1	0	2	9	1	9	2	15-24
29	3.5	Unexposed		11.8571	0	540	2	1	2	2	3		1	1	0	2	9	1	9	2	15-24
29	0	Unexposed		12.1429	0	540	2	1	3	1	2		2	1	0	1	9	1	9	1	25+
29	3	Unexposed		11.4286	0	540	1	1	3	1	3		2	0	0	1	9	1	9	1	25+
29	4	Unexposed		8	0	540	1	1	2	1	2		2	0	0	1	9	1	9	1	25+
29	3	Unexposed		8	0	540	1	2	3	1	2		1	0	0	1	9	1	9	2	15-24
29	0	Exposed		11.7143	0	540	1	9	9	1	2		2	0	1	2	9	1	1	1	25+
29		Unexposed		12.2857	0	540	1	1	1	1	2		2	0	0	1	9	1	9	1	25+
29		Unexposed		8.28571	0	540	2	1	3	1	2		2	0	0	2	9	3	9	1	25+
29	0	Unexposed		7.57143	0	450	1	2	1	1	2		2	0	0	1	9	3	9	2	15-24
29	3	Unexposed		8	0	540	1	1	3	1	2		1	0	0	1	9	2	9	1	25+
29	0	Unexposed		5.85714	0	540	1	2	3	1	2		1	0	0	2	9	3	9	2	15-24
29		Unexposed		8	0	540	1	1	3	2	2		2	0	0	2	9	1	9	2	15-24
29	3	Unexposed		4.42857	0	540	1	1	2	2	3		2	0	0	1	9	1	9	1	25+
29		Exposed		12.4286	0	540	1	1	3	1	2		2	0	1	2	9	1	1	2	15-24
29	3.4	Unexposed		6.14286	0	540	2	1	3	1	2		1	0	0	1	9	1	9	2	15-24
29	3.3	Unexposed		7.42857	0	540	1	1	2	2	2		2	0	0	2	9	1	9	2	15-24
29	3.7	Unexposed		8.57143	0	540	1	1	3	2	2		2	0	0	1	9	1	9	2	15-24
29	3.2	Unexposed		4.85714	0	540	1	1	9	2	2		1	0	0	2	9	1	9	2	15-24
29	3.2	Unexposed		6.71429	0	540	1	2	3	1	2		1	0	0	1	9	1	9	1	25+
29	3.1	Unexposed		7.42857	0	540	1	2	3	2	2		2	0	0	2	9	1	9	2	15-24
29	3.8	Unexposed		6.28571	0	540	1	1	3	2	2		2	0	0	1	9	1	9	2	15-24
29	3.5	Unexposed		11.8571	0	540	2	1	1	1	2		2	0	0	1	9	1	9	1	25+
29	0	Unexposed		6.57143	0	540	1	1	9	2	2		2	1	0	1	9	3	9	1	25+
29	3.3	Exposed		6	0	540	2	1	3	2	2		2	0	1	2	9	1	1	2	15-24
29	0	Unexposed		7.14286	0	540	1	1	3	1	2		2	1	0	2	9	3	9	1	25+
29		Unexposed		8	0	540	1	1	1	1	2		2	1	0	2	9	3	9	1	25+
29	0	Unexposed		6.14286	0	540	1	2	1	1	2		1	1	0	1	9	1	9	2	15-24
29	3	Unexposed		4.57143	0	540	1	1	9	2	2		2	1	0	1	9	1	9	2	15-24
29	0	Unexposed		4.71429	0	540	1	1	3	1	2		2	1	0	2	9	1	9	2	15-24
29	0	Unexposed		6.71429	0	540	1	9	9	1	3		2	1	0	1	9	3	9	1	25+
29	3	Unexposed		8	0	540	2	1	3	1	2		2	1	0	1	9	1	9	2	15-24
29	4	Unexposed		8.14286	0	540	1	2	3	1	3		2	0	0	1	9	1	9	2	15-24
29		Unexposed		9.28571	0	540	1	1	3	2	2		2	0	0	1	9	1	9	2	15-24
29	3.4	Unexposed		6.71429	0	540	1	1	2	2	2		2	1	0	1	9	1	9	2	15-24
29		Unexposed		3.85714	0	540	1	2	3	1	2		2	1	0	2	9	1	9	2	15-24
29	3.4	Unexposed		6.42857	0	540	2	1	3	2	2		2	0	0	2	9	1	9	1	25+
29		Unexposed		11.1429	0	540	1	1	3	1	2		2	0	0	1	9	3	9	2	15-24
29	3.4	Unexposed		11.2857	0	540	1	1	3	1	2		1	0	0	1	9	1	9	2	15-24
29	3.5	Unexposed		5	0	450	1	1	3	1	2		2	0	0	1	9	1	9	2	15-24
29	3.5	Unexposed		6.85714	0	540	1	1	1	2	2		2	0	0	1	9	1	9	2	15-24
29		Unexposed		8	0	540	1	2	3	1	2		1	0	0	1	9	1	9	2	15-24
29	3.5	Unexposed		8.85714	0	540	1	1	3	1	2		1	1	0	2	9	1	9	2	15-24
29	2.5	Unexposed		7.85714	0	540	1	1	3	1	2		1	0	0	2	9	1	9	1	25+
29	3	Unexposed		8.42857	0	540	1	1	3	1	2		1	0	0	1	9	2	9	1	25+
29	3.1	Unexposed		7	0	540	1	1	3	1	2		1	0	0	1	9	2	9	2	15-24
29	3	Unexposed		6.28571	0	450	1	1	3	1	2		2	0	0	2	9	1	9	2	15-24
29	3.3	Unexposed		10	0	540	1	1	2	1	2		1	0	0	2	9	1	9	2	15-24
29	3.7	Unexposed		7.85714	0	450	1	1	3	1	2		2	0	0		9	1	9	2	15-24
29	3.2	Unexposed		8.28571	0	450	1	1	2	1	3		2	0	0	1	9	1	9	2	15-24
29	2.8	Unexposed		8.71429	0	450	1	2	2	1	2		1	1	0	2	9	1	9	2	15-24
29	3.2	Unexposed		7.71429	0	450	2	1	3	2	2		1	0	0	1	9	1	9	2	15-24
29	3	Unexposed		8.57143	0	540	1	1	3	2	2		1	0	0	1	9	1	9	2	15-24
29	3.5	Unexposed		5.14286	0	450	1	1	3	1	2		2	0	0	2	9	1	9	1	25+
29	3.6	Unexposed		6.14286	0	450	1	1	2	1	2		1	1	0	2	9	1	9	1	25+
29	0	Unexposed		5.85714	0	540	1	1	2	1	2		1	1	0	2	9	3	9	1	25+
29	3	Unexposed		6.14286	0	450	1	2	2	1	2		1	1	0	1	9	1	9	2	15-24
29	0	Unexposed		5.14286	0	450	1	1	3	1	2		2	0	0	2	9	3	9	2	15-24
29	3	Unexposed		8.71429	0	450	1	1	3	2	2		2	0	0	2	9	1	9	2	15-24
29	3.9	Exposed		4.71429	0	450	1	2	3	1	2		2	0	1	2	9	1	1	1	25+
29		Unexposed		8.28571	0	540	2	1	3	2	2		1	0	0	1	9	3	9	1	25+
29	0	Unexposed		9	0	450	1	1	3	1	2		1	0	0	2	9	3	9	2	15-24
29	3	Unexposed		7	0	450	1	1	9	2	2		2	0	0	2	9	1	9	1	25+
29	3	Unexposed		7.14286	0	450	1	2	9	1	2		1	0	0	2	9	1	9	2	15-24
29	2.6	Unexposed		6.28571	0	450	1	2	3	2	2		1	1	0	2	9	1	9	2	15-24
29	3.4	Unexposed		11.4286	0	450	1	1	3	1	2		1	1	0	1	9	1	9	2	15-24
29	2.9	Unexposed		7.42857	0	450	1	1	2	1	2		1	0	0	2	9	1	9	2	15-24
29	0	Unexposed		6.85714	0	450	1	1	1	1	2		1	0	0	1	9	3	9	2	15-24
30	3	Unexposed		11.7143	0	540	1	1	9	2	3		2	0	0	2	9	1	9	2	15-24
30	3	Exposed		5	0	540	1	1	9	1	2	2	2	1	1	2	9	1	1	1	25+
30	3	Unexposed		7.14286	0	540	1	1	2	2	3		1	0	0	1	9	1	9	2	15-24
30	3	Unexposed		9.57143	0	540	1	1	9	2	3		2	0	0	2	9	1	9	1	25+
30	3	Unexposed		7	0	540	1	1	9	2	3		2	0	0	2	9	1	9	1	25+
30	3	Unexposed		8.28571	0	540	1	1	9	2	2		2	0	0	2	9	2	9	2	15-24
30	3	Unexposed		5.85714	0	540	1	1	9	2	2		2	9	0	2	9	1	9	1	25+
30	3.2	Unexposed		7	0	540	1	1	9	1	2		1	1	0	2	9	1	9	2	15-24
30	3.2	Exposed		7.85714	0	540	1	1	9	2	1	1	2	0	1	1	9	1	2	2	15-24
30	3.3	Exposed		8.28571	0	540	1	1	9	2	3	1	2	0	1	1	9	1	2	1	25+
30	2.8	Unexposed		10.5714	0	540	1	1	9	2	3		2	0	0	1	9	2	9	1	25+
30	0	Unexposed		5.85714	0	540	1	1	9	2	1		2	0	0	2	9	1	9	1	25+
30	6	Unexposed		10.4286	0	540	1	1	9	2	3		2	1	0	2	9	1	9	2	15-24
30	3.7	Exposed		6	0	540	1	1	9	2	2	1	2	0	1	2	9	1	1	1	25+
30	3	Unexposed		8.14286	0	540	1	1	9	2	1		2	0	0	1	9	1	9	2	15-24
30	2	Unexposed		10.1429	0	540	1	1	9	2	2		2	0	0	1	9	2	9	1	25+
30	5	Unexposed		8.57143	0	540	1	1	3	2	2		1	0	0	2	9	1	9	2	15-24
30	6	Unexposed		10.5714	0	540	1	1	9	2	2		2	0	0	2	9	1	9	1	25+
30	5	Unexposed		7.85714	0	540	1	1	9	2	3		1	0	0	2	9	1	9	2	15-24
30	3.5	Unexposed		5.85714	0	540	1	1	9	2	3		2	0	0	1	9	1	9	2	15-24
30		Unexposed		11	0	540	1	1	9	2	3		2	0	0	2	9	1	9	1	25+
30	6	Exposed		4.42857	0	540	1	1	9	2	1	1	2	0	1	2	9	2	1	1	25+
30	3.5	Unexposed		4.85714	0	540	1	1	9	1	2		2	0	0	2	9	1	9	1	25+
30		Unexposed		4.14286	0	540	1	1	9	2	1		2	0	0	1	9	1	9	2	15-24
30		Unexposed		11.4286	0	540	1	1	9	2	3		2	0	0	1	9	2	9	1	25+
30	5	Unexposed		7.71429	0	540	1	1	9	2	3		2	0	0	1	9	2	9	1	25+
30	5	Unexposed		6.14286	0	540	1	1	9	2	1		1	0	0	2	9	2	9	1	25+
30	3	Unexposed		11	0	540	1	1	9	2	3		2	0	0	1	9	1	9	2	15-24
30	2.8	Unexposed		8.57143	0	540	1	1	9	2	3		2	0	0	1	9	1	9	2	15-24
30		Exposed		9.28571	0	540	1	1	2	2	2		1	0	1	1	9	1	2	1	25+
30	3.2	Unexposed		4.85714	0	540	1	1	9	2	2		2	1	0	1	9	1	9	1	25+
30	3	Unexposed		4.14286	0	540	1	1	9	2	1		2	0	0	2	9	1	9	1	25+
30	4	Unexposed		7	0	540	1	2	2	2	1		2	0	0	2	9	2	9	1	25+
30	3	Unexposed		9.28571	0	540	1	1	9	2	1		2	0	0	2	9	1	9	1	25+
30	2.8	Unexposed		8.42857	0	540	1	1	9	2	1		2	0	0	1	9	2	9	1	25+
30	2.9	Unexposed		9	0	540	1	1	9	2	1		2	0	0	2	9	2	9	2	15-24
30	2.9	Unexposed		9.14286	0	540	1	1	9	2	3		2	0	0	1	9	1	9	1	25+
30	3	Unexposed		9.85714	0	540	1	1	9	2	2		2	0	0	2	9	2	9	1	25+
30	3	Unexposed		8	0	540	1	1	9	2	2		2	0	0	1	9	2	9	1	25+
30	2.8	Unexposed		6.28571	0	540	1	1	9	2	3		2	0	0	2	9	1	9	1	25+
30	3	Unexposed		3.71429	0	540	1	1	9	2	2		2	0	0	1	9	1	9	2	15-24
30	5	Unexposed		5.14286	0	540	1	1	9	2	3		2	0	0	2	9	2	9	2	15-24
30	2.6	Unexposed		10.2857	0	540	1	1	9	2	2		2	0	0	2	9	1	9	2	15-24
30	3	Unexposed		6	0	540	1	1	9	2	1		2	0	0	2	9	1	9	2	15-24
30	6	Unexposed		6.85714	0	540	1	1	9	2	2		1	0	0	2	9	1	9	2	15-24
30	3	Unexposed		8.28571	0	540	1	1	9	2	2		1	0	0	1	9	1	9	2	15-24
30	2.8	Exposed		10.2857	0	540	1	1	3	2	2	1	2	0	1	2	9	1	1	1	25+
30	2.8	Unexposed		11.8571	0	540	1	1	9	2	3		1	0	0	2	9	1	9	2	15-24
30	3	Exposed		8	0	540	1	1	9	2	2	1	1	0	1	1	9	2	1	1	25+
30	2.7	Unexposed		9.57143	0	540	1	1	9	2	2		2	1	0	1	9	1	9	1	25+
30	3	Unexposed		7	0	540	1	1	9	1	2		1	0	0	2	9	1	9	1	25+
30	3	Unexposed		7	0	540	1	1	9	1	2		1	0	0	2	9	1	9	1	25+
30	2.8	Exposed		5.14286	0	540	1	1	9	2	2	1	1	0	1	1	9	2	1	1	25+
30	3	Unexposed		11.5714	0	540	1	1	9	2	2		1	0	0	1	9	2	9	1	25+
30	3	Unexposed		9.14286	0	540	1	1	9	2	3		2	0	0	2	9	1	9	1	25+
30	2.9	Unexposed		9.14286	0	540	1	1	9	2	3		1	0	0	2	9	1	9	1	25+
30	3	Unexposed		9.14286	0	540	1	1	9	2	3		2	0	0	1	9	1	9	1	25+
30	3	Unexposed		11.4286	0	540	1	1	9	2	3		1	0	0	2	9	1	9	1	25+
30	6	Unexposed		4.85714	0	540	1	1	9	1	2		1	0	0	1	9	2	9	2	15-24
30	2.9	Unexposed		4.57143	0	540	1	1	9	2	2		1	0	0	1	9	2	9	2	15-24
30	3	Unexposed		9.28571	0	540	1	1	9	2	2		1	0	0	2	9	2	9	2	15-24
30	3	Unexposed		6.14286	0	180	1	1	9	2	3		2	0	0	2	9	2	9	2	15-24
30	2.8	Unexposed		8.71429	0	540	2	1	9	2	3		1	0	0	2	9	2	9	2	15-24
30	2.6	Unexposed		9.57143	0	540	1	1	9	2	2		1	0	0	1	9	2	9	2	15-24
30	2.7	Unexposed		6.57143	0	540	2	1	9	2	1		1	0	0	2	9	2	9	2	15-24
30	3	Unexposed		6.57143	0	450	1	1	9	2	1		2	0	0	2	9	2	9	2	15-24
30	3	Unexposed		5.57143	0	540	1	1	9	2	2		1	0	0	1	9	2	9	2	15-24
30	3	Unexposed		8.71429	0	540	1	1	9	2	2		1	0	0	2	9	2	9	2	15-24
30	5	Unexposed		6.57143	0	450	1	1	9	2	2		2	0	0	2	9	2	9	2	15-24
30	3	Exposed		5.57143	0	450	1	1	9	2	2	3	2	0	1	1	9	2	9	1	25+
31		Exposed		12.2857	0	540	1	1	3	2	1	1	2	0	1	2	9	1	1	1	25+
31		Unexposed		8	0	540	1	1	3	2	3		1	0	0	2	9	1	9	1	25+
31		Unexposed		8	0	540	1	1	3	2	1		1	0	0	1	9	1	9	1	25+
31		Unexposed		8	0	540	1	1	3	2	2		1	0	0	2	9	1	9	2	15-24
31		Exposed		8	0	540	1	1	3	2	1	3	2	0	1	1	9	1	2	1	25+
31		Unexposed		8	0	540	1	1	9	2	3		2	1	0	1	9	1	9	1	25+
31	3.5	Unexposed		8	0	540	1	1	3	1	2		1	1	0	2	9	1	9	2	15-24
31		Unexposed		8	0	540	1	1	3	2	1		2	9	0	2	9	1	9	1	25+
31		Unexposed		8	0	540	1	1	3	2	3		2	1	0	1	9	9	9	1	25+
31		Unexposed		8	0	540	2	1	3	2	1		2	0	0	1	9	3	9	1	25+
31	3.5	Unexposed		8	0	540	2	1	3	2	3		2	0	0	1	9	1	9	2	15-24
31		Unexposed		8	0	540	2	1	3	2	1		2	0	0	2	9	3	9	2	15-24
31		Unexposed		8	0	540	2	1	3	2	1		2	0	0	2	9	3	9	2	15-24
31	3	Unexposed		8	0	540	1	1	3	2	2		1	0	0	2	9	9	9	2	15-24
31	2.5	Unexposed		8	0	540	1	1	3	2	1		2	0	0	2	9	1	9	2	15-24
31	3	Unexposed		8	0	540	1	1	1	2	1		2	0	0	2	9	1	9	1	25+
31	4	Unexposed		8	0	540	1	1	3	2	3		2	0	0	2	9	3	9	1	25+
31	3	Unexposed		8	0	540	1	1	3	2	3		1	1	0	2	9	3	9	2	15-24
31	3.9	Unexposed		8	0	540	2	1	1	2	1		1	1	0	1	9	1	9	2	15-24
31		Unexposed		8	0	540	1	1	3	1	1		2	1	0	2	9	1	9	2	15-24
31	4.4	Unexposed		8	0	540	1	1	3	1	3		2	0	0	1	9	3	9	2	15-24
31		Unexposed		8	0	540	1	1	2	2	3		2	0	0	1	9	3	9	1	25+
31	3.5	Unexposed		8.14286	0	540	1	1	2	1	1		2	0	0	1	9	1	9	1	25+
31		Exposed		8	0	540	1	1	2	1	1	2	2	1	1	2	9	1	1	2	15-24
31		Unexposed		8	0	540	1	1	3	2	1		2	0	0	2	9	1	9	2	15-24
31		Unexposed		8	0	540	1	1	1	2	3		1	1	0	2	9	3	9	1	25+
31	3.5	Unexposed		8	0	540	2	2	3	1	2		1	0	0	2	9	2	9	1	25+
31		Unexposed		8	0	540	1	1	3	2	3		2	1	0	2	9	1	9	1	25+
31	4	Unexposed		8	0	540	1	1	3	2	1		1	1	0	1	9	1	9	2	15-24
31		Unexposed		8	0	540	1	1	3	2	2		1	0	0	1	9	1	9	1	25+
31		Unexposed		8	0	540	1	1	3	2	1		2	0	0	2	9	1	9	2	15-24
31		Unexposed		8	0	540	1	1	3	1	1		2	1	0	2	9	1	9	1	25+
31		Unexposed		8	0	540	1	1	3	2	2		2	0	0	1	9	1	9	1	25+
31		Unexposed		8	0	540	2	1	2	2	1		2	0	0	2	9	3	9	1	25+
31		Unexposed		8	0	540	1	9	9	2	3		2	0	0	2	9	3	9	1	25+
31		Unexposed		8	0	540	2	1	3	2	1		2	0	0	1	9	1	9	1	25+
31		Unexposed		8	0	540	1	1	3	2	3		1	0	0	2	9	1	9	1	25+
31		Exposed		8	0	540	2	1	3	2	1	3	2	0	1	1	9	1	2	2	15-24
31		Unexposed		8	0	540	1	1	3	2	2		1	0	0	1	9	1	9	1	25+
31		Unexposed		8	0	540	1	1	3	2	2		2	1	0	1	9	1	9	2	15-24
31		Unexposed		8	0	540	1	1	1	2	3		2	0	0	2	9	1	9	1	25+
31		Unexposed		8	0	540	1	1	3	2	3		2	0	0	2	9	1	9	1	25+
31		Unexposed		8	0	540	1	1	2	2	2		2	0	0	2	9	1	9	1	25+
31		Unexposed		8	0	540	2	1	3	2	2		2	1	0	1	9	1	9	1	25+
31	3	Unexposed		8	0	540	1	1	1	2	1		2	0	0	1	9	1	9	2	15-24
31		Unexposed		8	0	540	1	1	1	2	3		2	0	0	2	9	3	9	2	15-24
31	3	Unexposed		8	0	540	1	1	2	2	1		2	0	0	1	9	1	9	2	15-24
31		Exposed		8	0	540	1	1	2	2	3	2	2	0	1	1	9	1	1	2	15-24
31		Unexposed		8	0	540	1	1	3	2	2		1	0	0	2	9	1	9	1	25+
31		Unexposed		8	0	540	1	1	2	2	2		2	0	0	2	9	1	9	2	15-24
31		Unexposed		8	0	540	1	1	2	2	2		2	0	0	1	9	1	9	2	15-24
31		Unexposed		8	0	540	1	1	1	2	2		2	1	0	1	9	1	9	2	15-24
31		Unexposed		8	0	540	1	1	3	2	2		2	0	0	1	9	3	9	2	15-24
31		Unexposed		8	0	540	1	1	2	2	2		2	0	0	1	9	1	9	2	15-24
32	5.9	Unexposed		10.5714	0	540	1	1	2	2	1		2	1	0	1	9	1	9	2	15-24
32	3.2	Unexposed		8	0	540	1	1	3	2	2		1	0	0	1	9	1	9	2	15-24
32		Exposed		8	0	450	1	1	2	2	2	2	1	1	1	2	9	1	1	1	25+
32	5	Unexposed		12.1429	0	540	1	1	2	2	2		2	0	0	2	9	1	9	1	25+
32	4.2	Unexposed		9.42857	0	540	2	1	3	2	2		1	0	0	1	9	1	9	1	25+
32	4	Unexposed		5.85714	0	540	2	1	2	2	2		1	0	0	2	9	1	9	2	15-24
32	3.2	Unexposed		6.57143	0	540	1	1	3	1	2		1	0	0	1	9	1	9	1	25+
32		Exposed		12.1429	0	540	2	1	3	2	2	2	2	9	1	1	9	1	1	1	25+
32	2.9	Unexposed		6.71429	0	540	1	1	3	2	2		2	0	0	2	9	1	9	2	15-24
32	4	Unexposed		11	0	540	1	1	2	1	2		1	1	0	1	9	1	9	1	25+
32	4	Exposed		7	0	540	1	1	1	2	2	2	1	0	1	1	9	2	9	1	25+
32	3.6	Unexposed		5.85714	0	540	1	1	3	1	2		1	0	0	2	9	1	9	1	25+
32		Unexposed		8	0	540	1	1	3	2	2		1	0	0	2	9	1	9	1	25+
32		Unexposed		4.71429	0	450	1	1	3	2	3		2	0	0	1	9	1	9	2	15-24
32	3	Unexposed		10.5714	0	540	1	1	3	2	2		2	0	0	1	9	1	9	1	25+
32	3.6	Unexposed		10.2857	0	540	1	1	1	2	2		1	0	0	2	9	1	9	1	25+
32	3	Unexposed		5.57143	0	540	1	1	3	1	2		1	0	0	1	9	1	9	2	15-24
32		Unexposed		8	0	540	1	1	3	2	2		1	0	0	2	9	2	9	1	25+
32	2.9	Unexposed		7.28571	0	540	1	2	3	2	3		2	0	0	2	9	1	9	2	15-24
32	2	Unexposed		7.42857	0	540	1	9	3	2	3		2	0	0	2	9	1	9	2	15-24
32	3	Unexposed		6.71429	0	450	1	1	2	2	3		1	0	0	1	9	1	9	2	15-24
32	3.4	Unexposed		7.14286	0	540	1	1	3	1	2		1	0	0	2	9	2	9	1	25+
32	3.5	Exposed		4.28571	0	540	2	1	2	2	2		1	0	1	1	9	1	1	1	25+
32	3.1	Unexposed		11.8571	0	540	1	1	1	1	2		1	0	0	2	9	1	9	2	15-24
32	3.5	Exposed		10.8571	0	540	1	1	2	2	2	1	2	0	1	2	9	1	1	1	25+
32	2.6	Unexposed		8.85714	0	540	1	1	3	2	2		1	0	0	1	9	1	9	1	25+
32	3.4	Unexposed		6.71429	0	540	1	1	1	2	3		2	0	0	2	9	1	9	2	15-24
32	3	Unexposed		6.85714	0	540	1	2	1	2	2		1	0	0	1	9	1	9	2	15-24
32	2.5	Unexposed		10.5714	0	540	1	1	3	2	2		1	0	0	1	9	1	9	1	25+
32	3.6	Exposed		7.57143	0	540	1	2	2	2	2	1	1	0	1	1	9	2	1	1	25+
32	2.8	Unexposed		10	0	540	1	1	3	1	2		1	0	0	2	9	1	9	2	15-24
32	3.2	Unexposed		8.14286	0	450	1	1	3	2	1		2	0	0	2	9	1	9	2	15-24
32	0	Unexposed		10.7143	0	540	1	1	2	2	2		1	0	0	2	9	1	9	2	15-24
32	3	Unexposed		11.4286	0	540	1	1	3	2	2		1	0	0	2	9	2	9	2	15-24
32	0	Unexposed		4.71429	0	540	1	1	3	2	1		1	0	0	1	9	2	9	2	15-24
32	3.9	Unexposed		4.42857	0	540	1	1	9	2	1		2	0	0	2	9	1	9	2	15-24
32		Exposed		4.57143	0	540	1	1	3	1	2	1	2	0	1	1	9	3	1	1	25+
32	3.2	Exposed		11.7143	0	540	1	1	2	1	2	1	1	0	1	2	9	1	1	1	25+
32	9	Unexposed		6.14286	0	540	1	1	3	2	2		1	0	0	1	9	1	9	2	15-24
32		Unexposed		4.85714	0	450	1	1	3	1	2		1	0	0	1	9	1	9	2	15-24
32	3.2	Unexposed		7.71429	0	540	1	1	3	2	2		1	0	0	1	9	1	9	2	15-24
32	4.3	Unexposed		8.14286	0	540	1	1	3	2	2		1	0	0	1	9	1	9	2	15-24
32	3.2	Unexposed		10.1429	0	540	1	1	3	1	1		2	0	0	1	9	1	9	2	15-24
32	0	Unexposed		10.4286	0	540	1	1	3	2	2		1	0	0	2	9	3	9	2	15-24
32	2.3	Unexposed		10.4286	0	450	1	1	3	2	1		1	0	0	1	9	1	9	2	15-24
32	2.6	Unexposed		10.4286	0	450	1	1	3	2	1		1	0	0	1	9	1	9	2	15-24
32	3	Unexposed		7.85714	0	540	1	1	2	2	2		1	0	0	2	9	1	9	2	15-24
32		Unexposed		7.28571	0	540	1	1	2	1	1		1	0	0	2	9	1	9	2	15-24
32	2.9	Unexposed		5.28571	0	450	1	1	3	2	2		1	0	0	1	9	2	9	2	15-24
32	0	Unexposed		7.71429	0	540	1	1	3	2	1		2	0	0	1	9	1	9	2	15-24
32	0	Unexposed		6.85714	0	540	1	1	9	2	2		1	0	0	2	9	2	9	2	15-24
32	0	Unexposed		9.42857	0	450	1	1	2	1	2		2	0	0	2	9	3	9	2	15-24
32	3.4	Unexposed		10.5714	0	540	1	1	2	2	1		2	0	0	1	9	1	9	2	15-24
32	3	Unexposed		10.5714	0	540	1	1	2	2	2		1	0	0	2	9	1	9	2	15-24
32		Exposed		3.85714	0	450	1	9	2	2	1	1	2	0	1	2	9	1	1	2	15-24
32	0	Unexposed		10.2857	0	540	1	1	3	2	2		2	0	0	2	9	9	9	2	15-24
32		Unexposed		5.42857	0	450	1	1	2	1	2		2	0	0	1	9	3	9	2	15-24
32	0	Unexposed		10	0	450	1	1	3	2	3		2	0	0	1	9	2	9	2	15-24
32	0	Unexposed		6.28571	0	450	1	1	3	2	2		1	0	0	2	9	2	9	2	15-24
32	0	Unexposed		10.4286	0	540	1	9	3	1	1		2	0	0	1	9	3	9	2	15-24
33	2.9	Exposed	1	8	0	450	2	1	3	2	2	2	1	1	1	2	1	2	1	2	15-24
33		Unexposed	1	9.71429	0	360	1	1	2	1	2		1	1	0	2	1	1	9	1	25+
33	4	Unexposed	1	7.42857	0	540	1	1	3	2	1		2	1	0	1	1	1	9	1	25+
33		Unexposed	1	7.28571	0	540	2	1	2	2	1		1	0	0	2	1	1	9	1	25+
33		Unexposed	1	7.28571	0	540	2	1	2	2	1		1	0	0	1	1	1	9	1	25+
33		Unexposed	2	6.71429	0	540	2	1	9	2	1		2	0	0	2	1	1	9	2	15-24
33		Unexposed		3.85714	0	540	1	9	1	2	1		2	0	0	2	1	1	9	1	25+
33		Exposed	2	7.14286	0	540	1	1	2	1	3		1	0	1	1	1	1	2	2	15-24
33		Unexposed		8.57143	0	540	2	1	2	2	1		2	0	0	1	1	2	9	1	25+
33		Unexposed	2	7.57143	0	540	1	1	2	2	3		2	0	0	1	1	2	9	2	15-24
33		Unexposed	2	6.14286	0	540	1	1	3	1	3		2	0	0	1	1	2	9	2	15-24
33		Unexposed	2	8.57143	0	540	2	1	3	2	3		2	0	0	2	2	3	9	2	15-24
33		Unexposed	2	11.4286	0	540	2	1	3	1	1		1	0	0	1	1	2	9	2	15-24
33		Unexposed	2	8.57143	0	540	2	1	3	1	1		2	0	0	2	1	1	9	2	15-24
33		Unexposed	2	8.71429	0	540	1	1	9	2	3		2	0	0	2	1	2	9	2	15-24
33		Exposed		8	0	540	2	9	9	2	9		2	9	1	2	9	9	9	9	miss
33	0	Unexposed		8.71429	0	540	1	1	9	2	1		2	0	0	2	2	3	9	2	15-24
33		Unexposed	1	6.14286	0	540	1	1	2	2	2		1	0	0	2	1	1	9	2	15-24
33		Unexposed		7	0	540	1	1	9	1	3		2	0	0	2	1	1	9	2	15-24
33		Unexposed	2	10.8571	0	540	1	1	3	1	2		1	0	0	1	1	1	9	2	15-24
33		Unexposed		7.71429	0	540	1	1	9	1	2		1	0	0	1	1	2	9	2	15-24
33		Unexposed	2	7.42857	0	540	1	1	3	1	2		2	0	0	2	1	1	9	1	25+
33		Unexposed	1	3.85714	0	540	1	1	3	2	2		2	0	0	2	1	1	9	2	15-24
33		Unexposed	2	4.57143	0	540	1	1	3	1	2		2	0	0	2	1	1	9	2	15-24
33		Unexposed		3.85714	0	540	1	1	3	1	2		2	0	0	2	1	2	9	2	15-24
33		Unexposed	1	7.57143	0	540	1	1	3	1	2		1	1	0	2	1	1	9	2	15-24
33		Unexposed	2	11	0	540	1	1	3	2	2		1	0	0	1	1	1	9	1	25+
33		Unexposed	2	11.5714	0	81	1	1	3	2	2		2	1	0	2	1	1	9	1	25+
33		Unexposed	2	11.7143	0	540	1	1	3	2	2		2	0	0	2	1	1	9	2	15-24
33		Unexposed	1	8.71429	0	540	1	1	3	2	2		1	0	0	1	1	1	9	1	25+
33		Unexposed	1	10.4286	0	540	1	1	2	1	2		1	1	0	1	1	1	9	2	15-24
33		Unexposed	1	6.71429	0	540	1	1	3	2	1		2	1	0	1	2	3	9	1	25+
33		Unexposed	1	9.57143	0	540	1	1	3	2	1		2	0	0	2	1	1	9	1	25+
33		Unexposed	1	10.5714	0	540	1	1	3	1	3		2	0	0	1	1	1	9	1	25+
33		Unexposed	2	4.14286	0	540	1	1	3	2	1		2	0	0	2	2	3	9	1	25+
33		Unexposed	1	12.1429	0	540	1	1	2	1	2		1	0	0	1	1	1	9	2	15-24
33		Unexposed	1	12.2857	0	540	1	1	3	1	3		1	1	0	1	2	3	9	1	25+
33		Unexposed	1	4.42857	0	540	1	1	3	1	3		2	0	0	2	1	1	9	2	15-24
33		Unexposed	1	5.28571	0	540	1	1	3	1	2		1	0	0	2	1	1	9	2	15-24
33		Unexposed	2	6.85714	0	48	1	1	3	2	3		2	0	0	2	2	3	9	1	25+
33		Unexposed	1	6.57143	0	540	1	1	3	1	2		2	0	0	1	1	1	9	2	15-24
33		Exposed	1	5.57143	0	540	1	1	3	1	2	3	2	1	1	1	1	1	2	2	15-24
33		Exposed	1	7.14286	0	80	1	1	3	1	2	3	1	0	1	1	1	2	2	2	15-24
33		Unexposed	2	8.71429	0	540	1	1	3	2	2		1	1	0	1	1	1	9	2	15-24
33		Unexposed	1	6.85714	0	540	1	1	3	1	3		1	0	0	1	1	1	9	1	25+
33		Unexposed	1	7.28571	0	540	1	1	1	2	2		1	0	0	1	1	1	9	1	25+
33		Unexposed	2	7	0	540	1	1	3	2	1		2	0	0	2	1	1	9	2	15-24
33		Unexposed	1	6.57143	0	540	1	1	3	1	2		2	1	0	2	1	1	9	9	miss
33	2.8	Exposed		8	0	540	1	1	9	1	3	2	2	0	1	2	1	1	1	1	25+
33	3	Unexposed	2	8.71429	0	540	2	9	2	2	1		2	0	0	1	2	3	9	1	25+
33		Unexposed	2	6.42857	0	540	1	1	1	2	1		2	0	0	2	1	1	9	2	15-24
33		Unexposed	1	10.4286	0	540	1	1	3	1	1		2	0	0	2	2	3	9	1	25+
33		Unexposed	2	6	0	360	1	1	3	2	2		2	0	0	2	1	1	9	2	15-24
33		Unexposed	1	5.28571	0	540	1	1	2	1	2		2	0	0	2	1	1	9	1	25+
33		Unexposed	2	6.85714	0	540	1	1	3	1	3		1	0	0	1	1	1	9	2	15-24
33		Unexposed	2	3.85714	0	540	1	1	3	1	1		2	1	0	1	2	3	9	2	15-24
33		Unexposed	1	8	0	540	1	1	3	1	3		2	0	0	2	1	1	9	2	15-24
33		Unexposed	2	10.7143	0	540	2	1	1	2	1		2	0	0	1	2	3	9	1	25+
33		Unexposed	1	8	0	56	1	1	3	2	1		2	0	0	2	1	1	9	1	25+
33		Unexposed	1	6.85714	0	540	1	1	3	2	3		2	1	0	2	1	1	9	2	15-24
33		Unexposed	1	7.57143	0	540	1	1	3	1	2		2	0	0	1	2	3	9	1	25+
33		Unexposed	1	12.2857	0	540	1	1	3	2	2		1	0	0	2	2	3	9	2	15-24
33		Unexposed	1	9.14286	0	540	1	1	3	2	1		2	0	0	2	2	3	9	1	25+
33		Unexposed	1	10.8571	0	540	1	1	3	2	1		2	0	0	2	1	1	9	2	15-24
33		Unexposed	1	7.28571	0	540	1	1	3	2	2		2	0	0	2	1	1	9	1	25+
33		Unexposed	1	8	0	540	1	1	3	2	1		2	0	0	1	1	1	9	2	15-24
33		Unexposed	1	5.57143	0	540	1	1	3	2	2		2	1	0	2	1	1	9	2	15-24
33		Unexposed	1	8.14286	0	540	1	1	2	2	1		2	0	0	1	1	1	9	2	15-24
33		Unexposed	1	6	0	540	1	1	3	2	1		2	0	0	1	2	3	9	1	25+
33		Unexposed	2	5.57143	0	540	1	1	3	2	1		2	0	0	2	1	1	9	1	25+
33		Unexposed	1	11.4286	0	540	1	1	3	1	1		2	0	0	2	1	1	9	2	15-24
33		Unexposed	1	7	0	540	1	1	3	2	1		2	0	0	1	1	1	9	2	15-24
33		Unexposed	1	10.1429	0	540	1	1	3	1	1		2	0	0	1	2	3	9	2	15-24
33		Unexposed	2	6.85714	0	270	1	1	2	1	2		1	1	0	1	1	1	9	2	15-24
33		Unexposed	2	7.85714	0	540	1	1	3	1	1		2	0	0	1	1	1	9	2	15-24
33	3	Unexposed	2	8	0	540	1	1	3	2	1		2	0	0	2	2	3	9	1	25+
33		Unexposed	2	7.71429	0	540	2	1	3	2	3		2	1	0	1	2	3	9	1	25+
33		Unexposed	1	5.71429	0	540	1	1	3	2	2		2	0	0	2	1	1	9	2	15-24
33		Unexposed	1	5.14286	0	540	1	1	2	1	3		1	0	0	2	1	1	9	2	15-24
33		Unexposed	1	4.28571	0	540	1	1	3	2	1		2	0	0	1	1	1	9	2	15-24
33		Unexposed	1	8	0	540	1	1	2	2	1		2	0	0	2	1	1	9	2	15-24
33		Unexposed	1	8	0	540	1	1	3	2	1		2	0	0	2	1	1	9	2	15-24
33		Unexposed	1	8	0	540	1	1	3	1	3		1	0	0	2	1	1	9	2	15-24
33		Unexposed	1	12.2857	0	540	1	1	3	2	1		1	0	0	2	1	1	9	2	15-24
33		Unexposed	1	8	0	540	1	1	2	2	1		2	0	0	1	1	1	9	2	15-24
33		Unexposed	1	8	0	540	1	1	3	2	1		2	0	0	1	2	3	9	2	15-24
34	4	Exposed		7.71429	0	540	1	2	3	1	2	2	2	0	1	2	9	1	1	2	15-24
34		Unexposed		7.42857	0	540	1	1	3	2	2		2	0	0	2	9	1	9	1	25+
34		Unexposed		12.1429	0	540	2	1	3	2	3		2	0	0	1	9	1	9	1	25+
34		Unexposed		9.57143	0	540	1	2	3	1	2		2	1	0	2	9	2	9	1	25+
34		Unexposed		8.28571	0	540	2	1	3	2	1		2	1	0	2	9	1	9	1	25+
34	2.7	Unexposed		6.57143	0	540	1	1	2	2	2		2	0	0	2	9	1	9	2	15-24
34		Unexposed		5	0	540	1	2	2	2	2		1	0	0	2	9	2	9	2	15-24
34		Unexposed		5.28571	0	37	1	2	3	2	3		2	0	0	2	9	2	9	2	15-24
34		Unexposed		5.85714	0	540	1	2	2	2	2		2	1	0	1	9	2	9	1	25+
34		Unexposed		3.85714	0	540	1	1	3	2	2		1	0	0	2	9	1	9	2	15-24
34		Unexposed		6.85714	0	360	1	1	3	2	2		1	0	0	1	9	1	9	2	15-24
34		Unexposed		8.14286	0	540	1	1	2	2	2		2	1	0	1	9	1	9	2	15-24
34		Unexposed		8	0	56	1	1	2	2	2		1	0	0	1	9	1	9	2	15-24
34		Unexposed		5.42857	0	540	1	2	3	2	2		1	0	0	1	9	2	9	2	15-24
34		Unexposed		3.85714	0	540	1	1	3	2	3		2	0	0	1	9	2	9	2	15-24
34	3.4	Unexposed		9.14286	0	540	1	2	9	2	2		1	0	0	2	9	1	9	2	15-24
34		Unexposed		4.85714	0	540	1	1	2	2	2		2	1	0	1	9	2	9	2	15-24
34		Unexposed		5.28571	0	540	1	2	3	2	2		1	0	0	2	9	1	9	2	15-24
34		Unexposed		8.71429	0	540	1	1	2	2	2		2	0	0	1	9	2	9	1	25+
34		Unexposed		10.7143	0	540	1	2	3	2	3		1	1	0	1	9	2	9	2	15-24
34		Unexposed		7.14286	0	540	1	1	9	2	1		2	0	0	1	9	3	9	2	15-24
34		Unexposed		5.85714	0	540	1	1	3	2	2		1	0	0	2	9	2	9	1	25+
34		Unexposed		8.85714	0	540	1	1	3	2	2		1	0	0	1	9	2	9	1	25+
34		Unexposed		9.14286	0	540	1	1	9	2	2		1	0	0	1	9	2	9	2	15-24
34		Unexposed		9.14286	0	540	1	1	9	2	2		1	0	0	2	9	2	9	2	15-24
34		Unexposed		8.42857	0	540	1	1	3	2	2		1	0	0	1	9	2	9	2	15-24
34		Unexposed		8.28571	0	540	1	1	3	2	2		2	0	0	2	9	2	9	2	15-24
34		Unexposed		8	0	540	1	1	3	2	2		1	0	0	1	9	1	9	2	15-24
34		Unexposed		10.1429	1	233	1	1	3	1	2		1	0	0	1	9	1	9	1	25+
34		Unexposed		7.85714	0	540	1	1	3	2	2		1	0	0	2	9	2	9	2	15-24
34		Unexposed		8.14286	0	540	1	1	9	1	3		2	0	0	2	9	1	9	2	15-24
35	3.9	Exposed		5.14286	0	540	1	1	9	1	1		2	0	1	1	9	1	9	1	25+
35	2.9	Unexposed		7.71429	0	540	1	1	9	1	1		2	0	0	1	9	2	9	2	15-24
35	3	Unexposed		7.57143	0	540	1	1	9	1	1		2	0	0	1	9	2	9	1	25+
35	3	Unexposed		5.85714	0	540	1	2	9	2	1		2	0	0	1	9	2	9	2	15-24
35	2.6	Unexposed		6.28571	0	540	1	1	9	2	1		2	0	0	1	9	2	9	2	15-24
35	8	Unexposed		12.2857	0	540	1	1	3	1	3		2	0	0	1	9	1	9	2	15-24
35	2.9	Unexposed		11.7143	0	540	1	1	9	1	3		2	0	0	2	9	2	9	2	15-24
35	0	Unexposed		11.1429	0	540	2	1	9	1	1		2	0	0	1	9	3	9	1	25+
35	3	Unexposed		7	0	540	1	1	9	1	3		1	0	0	1	9	1	9	2	15-24
35		Unexposed		9.28571	0	540	1	1	9	2	1		2	0	0	1	9	2	9	2	15-24
35		Unexposed		10.8571	0	540	1	1	9	2	3		2	0	0	2	9	2	9	1	25+
35	4.5	Unexposed		11	0	540	2	1	9	2	1		1	0	0	2	9	2	9	2	15-24
35	0	Unexposed		9.28571	0	540	1	1	9	2	1		1	0	0	2	9	2	9	2	15-24
35	0	Unexposed		4	0	540	1	1	9	2	1		2	0	0	1	9	3	9	1	25+
35	3.5	Unexposed		6.14286	0	540	1	1	9	1	1		1	0	0	1	9	1	9	1	25+
35	3	Unexposed		7.42857	0	540	1	1	9	2	1		2	0	0	2	9	1	9	2	15-24
35	3	Exposed		10.1429	0	540	1	1	3	2	2	1	2	0	1	2	9	2	1	1	25+
35	0	Unexposed		7.28571	0	540	1	1	9	2	1		2	0	0	2	9	3	9	1	25+
35	0	Exposed		12	0	540	1	1	9	1	1	3	2	0	1	2	9	3	2	1	25+
35		Unexposed		10.5714	0	540	1	1	9	2	1		2	0	0	1	9	3	9	1	25+
35	4.3	Exposed		8.71429	0	540	1	1	9	1	1		2	0	1	2	9	2	1	1	25+
35	3.2	Exposed		8.71429	0	540	1	1	9	1	1		2	0	1	2	9	2	9	1	25+
35	3	Unexposed		12	0	540	1	1	9	1	1		2	0	0	1	9	2	9	2	15-24
35	2.5	Unexposed		8.14286	0	540	1	1	9	1	1		1	9	0	1	9	2	9	2	15-24
35		Unexposed		8.71429	0	540	1	1	9	2	1		2	0	0	1	9	2	9	1	25+
35	3	Unexposed		6.14286	0	540	1	1	9	2	1		2	0	0	1	9	2	9	1	25+
35		Unexposed		3.71429	0	540	1	1	9	1	1		2	0	0	2	9	2	9	1	25+
35		Exposed		10	0	540	1	1	9	2	1	1	2	0	1	1	9	2	1	1	25+
35	3	Unexposed		9.42857	0	540	1	1	9	2	1		2	0	0	2	9	2	9	2	15-24
35	3	Unexposed		7.71429	0	540	1	1	9	2	1		2	0	0	1	9	2	9	2	15-24
35	2.6	Unexposed		7.57143	0	450	1	1	3	2	1		2	0	0	2	9	1	9	1	25+
35		Unexposed		4.14286	0	360	1	1	9	2	1		2	0	0	2	9	2	9	1	25+
35	0	Unexposed		10.2857	0	450	1	1	9	2	1		2	0	0	1	9	3	9	1	25+
35	3	Exposed		12.2857	0	540	1	1	9	1	1	1	2	0	1	1	9	2	1	2	15-24
35		Unexposed		7.28571	0	540	1	1	9	1	1		1	0	0	2	9	2	9	1	25+
35		Unexposed		6	0	540	1	1	9	2	1		2	0	0	1	9	2	9	2	15-24
35		Unexposed		7.85714	0	540	1	1	9	2	1		2	0	0	2	9	1	9	2	15-24
35	0	Unexposed		11	0	540	1	1	9	2	1		2	0	0	2	9	2	9	2	15-24
35		Unexposed		9.71429	0	540	1	1	9	2	1		2	0	0	1	9	2	9	2	15-24
35	0	Unexposed		8	0	540	1	1	9	2	1		2	0	0	1	9	2	9	2	15-24
35		Unexposed		8.71429	0	540	1	1	9	2	1		1	0	0	1	9	2	9	2	15-24
35		Unexposed		6.85714	0	48	1	1	9	2	1		2	0	0	2	9	2	9	2	15-24
35	0	Unexposed		6.71429	0	540	1	1	9	1	3		2	0	0	1	9	1	9	2	15-24
35		Unexposed		8	0	540	1	1	9	2	1		2	0	0	2	9	1	9	2	15-24
35	0	Unexposed		8	0	540	1	1	9	2	1		2	0	0	2	9	2	9	2	15-24
35		Unexposed		8	0	540	1	1	9	2	1		2	0	0	2	9	1	9	2	15-24
35	0	Unexposed		9.42857	0	540	1	1	3	2	1		2	0	0	1	9	1	9	2	15-24
35	0	Unexposed		5.85714	0	540	1	1	9	2	1		2	0	0	2	9	1	9	2	15-24
35		Unexposed		8	0	540	1	1	9	2	1		2	0	0	2	9	1	9	2	15-24
35		Unexposed		8	0	540	1	1	9	2	1		2	0	0	2	9	1	9	2	15-24
35		Unexposed		8	0	540	1	1	9	2	1		2	0	0	2	9	1	9	2	15-24
35		Unexposed		6.14286	0	540	1	1	9	2	1		2	0	0	1	9	1	9	2	15-24
35		Unexposed		7.57143	0	540	1	1	9	2	1		2	0	0	1	9	1	9	2	15-24
35		Unexposed		6.85714	0	540	1	1	9	1	1		2	0	0	2	9	1	9	2	15-24
35		Unexposed		8	0	540	1	1	3	2	1		2	0	0	2	9	1	9	2	15-24
35		Unexposed		9.85714	0	540	1	1	9	1	1		2	0	0	2	9	1	9	2	15-24
35		Unexposed		8	0	540	1	1	9	1	1		2	0	0	2	9	1	9	2	15-24
35		Unexposed		4.14286	0	540	1	1	9	2	1		2	0	0	1	9	1	9	2	15-24
35		Unexposed		8.42857	0	540	1	1	9	2	1		2	0	0	2	9	1	9	2	15-24
35		Unexposed		6.42857	0	540	1	1	9	2	1		2	0	0	2	9	1	9	2	15-24
35		Unexposed		6.57143	0	540	1	1	2	2	1		2	0	0	1	9	1	9	2	15-24
35		Unexposed		7.57143	0	540	1	1	3	1	1		2	0	0	1	9	1	9	2	15-24
35		Exposed		10.7143	0	540	1	1	9	2	1	1	2	0	1	1	9	1	1	1	25+
35		Unexposed		9	0	540	1	1	3	1	1		2	0	0	2	9	1	9	2	15-24
35		Unexposed		8	0	540	1	1	9	1	1		2	0	0	2	9	1	9	2	15-24
35		Unexposed		7	0	540	1	1	9	1	1		2	0	0	1	9	1	9	2	15-24
35		Exposed		5.28571	0	540	1	1	2	2	1		2	0	1	1	9	1	1	2	15-24
35		Unexposed		12	0	540	1	1	9	1	1		2	0	0	2	9	1	9	2	15-24
35	2.8	Unexposed		6.42857	0	540	1	1	3	2	1		2	0	0	1	9	1	9	2	15-24
35		Unexposed		5.71429	0	540	1	1	9	1	1		2	0	0	2	9	1	9	2	15-24
35		Unexposed		4	0	540	1	1	9	1	1		2	0	0	1	9	2	9	2	15-24
35		Unexposed		10.1429	0	540	1	1	9	1	1		2	0	0	2	9	1	9	2	15-24
35		Unexposed		7.28571	0	540	1	1	9	2	1		2	0	0	1	9	1	9	2	15-24
35		Unexposed		5	0	540	1	1	2	2	1		2	0	0	2	9	1	9	2	15-24
35		Unexposed		8	0	540	1	1	9	2	1		2	0	0	2	9	1	9	2	15-24
36	5.2	Exposed		9.28571	0	540	1	1	3	2	2		2	0	1	2	9	1	1	1	25+
36	2.2	Unexposed		10.8571	0	540	1	1	2	1	2		1	0	0	2	9	1	9	1	25+
36	0	Unexposed		8.57143	0	540	1	1	2	2	3		2	0	0	1	9	1	9	2	15-24
36	3	Unexposed		11.4286	0	540	1	1	2	2	2		2	0	0	1	9	1	9	2	15-24
36	3.5	Unexposed		8.28571	0	540	1	1	3	1	2		2	0	0	2	9	1	9	2	15-24
36	5	Unexposed		12.1429	0	540	2	1	3	1	2		1	0	0	2	9	1	9	2	15-24
36	0	Exposed		6	0	540	1	2	2	1	2	1	2	1	1	1	9	3	1	2	15-24
36	0	Unexposed		12	0	540	1	1	3	2	3		2	0	0	1	9	9	9	2	15-24
36	2.5	Exposed		7.71429	0	540	2	2	9	1	2		1	0	1	1	9	1	1	2	15-24
36	2.9	Unexposed		6	0	540	1	1	2	1	2		1	1	0	1	9	1	9	2	15-24
36	2	Unexposed		8.28571	0	540	1	1	2	2	2		2	1	0	2	9	1	9	1	25+
36	3	Unexposed		7.85714	0	360	1	2	3	1	2		1	0	0	2	9	1	9	2	15-24
36	3.5	Unexposed		11.8571	0	540	1	1	3	2	2		2	1	0	1	9	1	9	1	25+
36	0	Unexposed		9.28571	0	540	2	1	1	1	2		2	1	0	2	9	3	9	1	25+
36	0	Unexposed		6.14286	0	540	2	2	2	1	2		1	1	0	1	9	1	9	1	25+
36		Unexposed		7.14286	0	540	1	1	2	1	2		1	0	0	2	9	1	9	2	15-24
36	0	Unexposed		7.42857	0	540	1	1	3	2	2		2	0	0	2	9	2	9	2	15-24
36	0	Unexposed		11	0	540	2	1	3	2	1		2	0	0	1	9	3	9	2	15-24
36	0	Unexposed		5.28571	0	540	1	1	2	1	2		2	0	0	1	9	2	9	1	25+
36	3.6	Unexposed		10.7143	0	540	1	2	3	1	2		1	0	0	1	9	1	9	2	15-24
36	3.3	Unexposed		5.42857	0	270	1	1	2	1	2		2	0	0	2	9	1	9	2	15-24
36	3.9	Unexposed		7.42857	0	540	1	1	3	1	2		1	1	0	2	9	1	9	1	25+
36	2.8	Unexposed		8	0	540	2	1	3	1	2		1	0	0	2	9	1	9	1	25+
36	3.4	Unexposed		7.42857	0	540	1	2	2	2	2		2	0	0	1	9	1	9	2	15-24
36	3	Unexposed		7	0	540	1	1	2	2	3		2	0	0	2	9	1	9	2	15-24
36	4.9	Unexposed		5.85714	0	540	2	1	2	1	2		1	0	0	2	9	1	9	2	15-24
36	0	Unexposed		7.28571	0	540	1	1	3	1	3		2	0	0	2	9	1	9	2	15-24
36		Unexposed		8	0	540	1	1	3	1	3		2	0	0	1	9	3	9	2	15-24
36	0	Unexposed		8	0	540	1	2	2	1	3		2	0	0	1	9	1	9	2	15-24
36	0	Unexposed		8.42857	0	540	1	1	3	1	2		2	0	0	1	9	2	9	2	15-24
36	0	Unexposed		9.14286	0	360	1	2	3	1	2		2	0	0	2	9	3	9	2	15-24
36	2.8	Unexposed		6.71429	0	540	1	1	2	2	3		2	1	0	2	9	1	9	1	25+
36	2.9	Unexposed		5.71429	0	540	1	1	2	1	2		2	0	0	2	9	1	9	2	15-24
36	0	Unexposed		11.1429	0	540	1	1	1	1	3		2	0	0	1	9	3	9	1	25+
36	3	Unexposed		7.14286	0	540	1	2	3	1	2		2	0	0	2	9	3	9	2	15-24
36	4	Unexposed		4.42857	0	540	1	1	3	2	2		1	0	0	2	9	1	9	1	25+
36	0	Unexposed		9.57143	0	540	1	1	3	1	2		2	1	0	1	9	3	9	2	15-24
36	3.4	Unexposed		8	0	540	1	2	2	1	2		1	0	0	2	9	1	9	1	25+
36		Unexposed		8	0	540	1	1	3	1	2		2	0	0	2	9	2	9	1	25+
36	0	Unexposed		8.85714	0	540	1	1	1	2	2		2	0	0	1	9	2	9	1	25+
36	4.4	Unexposed		11.1429	0	540	2	1	3	1	3		2	0	0	1	9	1	9	1	25+
36	2	Unexposed		6.57143	0	540	2	2	3	1	1		2	0	0	2	9	1	9	2	15-24
36		Unexposed		7.28571	0	540	1	2	2	2	3		2	0	0	1	9	1	9	2	15-24
36	1	Unexposed		12.4286	0	540	2	2	3	1	2		1	0	0	1	9	1	9	2	15-24
36	4	Unexposed		6.71429	0	540	1	1	3	1	2		2	0	0	1	9	3	9	2	15-24
36	0	Unexposed		7.28571	0	540	1	1	3	2	3		2	0	0	1	9	1	9	2	15-24
36	3.2	Unexposed		9.42857	0	540	1	1	2	1	2		1	0	0	1	9	2	9	2	15-24
36	0	Unexposed		7.42857	0	540	2	1	2	1	2		1	0	0	1	9	1	9	2	15-24
36	4	Unexposed		10.5714	0	540	1	1	2	1	2		2	0	0	1	9	1	9	1	25+
36	3	Unexposed		7.42857	0	540	1	1	3	1	2		1	0	0	2	9	1	9	2	15-24
36		Unexposed		6.85714	0	540	1	1	3	1	2		1	0	0	2	9	3	9	1	25+
36	4	Unexposed		7.28571	0	270	1	2	3	1	2		2	0	0	2	9	3	9	2	15-24
36	0	Unexposed		6.14286	0	270	1	1	1	1	2		2	0	0	2	9	1	9	1	25+
36	3	Unexposed		7	0	540	1	2	3	2	2		1	0	0	2	9	1	9	2	15-24
36		Unexposed		11.8571	0	540	1	1	2	1	2		1	0	0	2	9	3	9	2	15-24
36		Unexposed		4.28571	0	540	1	1	1	1	2		2	0	0	2	9	3	9	2	15-24
36	3	Unexposed		10.8571	0	540	1	1	3	1	2		1	0	0	1	9	2	9	1	25+
36	3.6	Unexposed		6.14286	0	540	9	1	3	1	2		2	0	0	2	9	3	9	2	15-24
36		Unexposed		8	0	540	1	1	9	1	2		2	0	0	2	9	3	9	2	15-24
36	4	Unexposed		6	0	540	1	1	3	2	2		2	0	0	2	9	1	9	2	15-24
36	4.3	Unexposed		6	0	540	1	1	3	2	3		2	0	0	1	9	1	9	2	15-24
36	2.9	Unexposed		11.5714	0	540	1	9	3	1	2		1	0	0	2	9	1	9	2	15-24
36		Unexposed		4.28571	0	540	1	1	3	1	2		2	0	0	2	9	2	9	2	15-24
36	3.5	Unexposed		6.85714	0	540	1	2	3	2	3		2	0	0	2	9	1	9	2	15-24
36		Unexposed		8	0	540	1	1	3	2	2		1	0	0	2	9	3	9	2	15-24
36		Unexposed		10.5714	0	540	1	1	3	1	2		2	0	0	1	9	1	9	2	15-24
36	2.3	Unexposed		6.28571	0	540	1	1	2	1	2		2	0	0	2	9	1	9	2	15-24
36	2	Unexposed		5.57143	0	540	1	1	2	1	3		1	0	0	2	9	1	9	2	15-24
36	3	Unexposed		10.5714	0	540	1	1	1	1	1		1	0	0	2	9	1	9	2	15-24
36	3	Unexposed		7.14286	0	540	1	1	3	1	2		1	0	0	2	9	1	9	2	15-24
36	2	Unexposed		12	0	540	1	1	3	1	1		2	0	0	2	9	1	9	2	15-24
36		Unexposed		6.14286	0	540	1	1	2	1	2		1	0	0	2	9	1	9	2	15-24
37	4	Exposed		8.71429	0	540	1	2	3	2	1	1	2	0	1	2	9	1	9	1	25+
37	2.7	Unexposed		4.28571	0	360	1	2	3	2	2		1	1	0	1	9	1	9	2	15-24
37	3	Unexposed		5.71429	0	540	1	2	1	2	1		2	0	0	1	9	3	9	2	15-24
37	4	Unexposed		6	0	540	1	2	2	2	1		2	0	0	2	9	2	9	2	15-24
37	2.3	Unexposed		11.5714	0	540	1	1	1	1	1		2	0	0	1	9	1	9	1	25+
37	2.5	Unexposed		10	0	540	1	1	1	2	1		1	0	0	1	9	2	9	2	15-24
37	3	Unexposed		12.1429	0	540	1	1	3	2	1		2	0	0	1	9	3	9	2	15-24
37	97	Unexposed		10.5714	0	540	2	1	3	2	1		1	0	0	1	9	1	9	2	15-24
37		Unexposed		4.85714	0	540	1	1	3	2	1		2	0	0	2	9	1	9	2	15-24
37	3	Unexposed		8.71429	0	540	1	1	1	1	3		1	0	0	2	9	3	9	2	15-24
37	2.6	Unexposed		12.1429	0	540	1	1	2	1	1		2	0	0	1	9	2	9	2	15-24
37	2.7	Unexposed		7.28571	0	540	1	1	2	2	1		2	0	0	1	9	2	9	2	15-24
37		Unexposed		4.14286	0	540	9	1	9	2	1		1	0	0	2	9	3	9	2	15-24
37	2	Unexposed		7.28571	0	540	1	1	3	2	3		1	1	0	1	9	1	9	2	15-24
37		Unexposed		12.2857	0	450	1	1	1	2	1		2	0	0	2	9	2	9	1	25+
37	0	Unexposed		12	0	540	1	1	1	2	1		1	0	0	2	9	1	9	2	15-24
37		Unexposed		10.1429	0	540	1	1	1	2	1		2	0	0	2	9	2	9	2	15-24
37		Unexposed		6.28571	0	540	1	1	3	1	1		2	0	0		9	1	9	2	15-24
37		Unexposed		5	0	540	1	1	3	2	3		2	0	0	1	9	2	9	2	15-24
37	5	Exposed		7.71429	0	540	2	1	3	2	1		2	0	1	1	9	3	2	1	25+
37		Unexposed		11.8571	0	540	9	1	3	2	2		1	0	0	1	9	2	9	2	15-24
37		Unexposed		11.8571	0	540	1	1	3	2	2		1	0	0	2	9	2	9	2	15-24
37		Unexposed		11.1429	0	540	1	1	1	1	1		2	0	0	1	9	2	9	1	25+
37		Unexposed		10.2857	0	72	1	1	3	2	1		1	0	0	2	9	2	9	1	25+
37		Unexposed		9.28571	0	540	1	1	3	2	3		1	0	0	2	9	2	9	1	25+
37		Unexposed		6.71429	0	540	1	1	1	2	1		2	0	0	1	9	2	9	2	15-24
37		Unexposed		7.28571	0	540	1	1	9	1	1		2	0	0	1	9	3	9	2	15-24
37		Exposed		9.42857	0	540	1	1	1	2	3		2	1	1	1	9	1	9	1	25+
37		Unexposed		8	0	540	1	1	1	2	1		1	0	0	2	9	2	9	2	15-24
37		Unexposed		9.42857	0	360	1	1	1	2	1		2	0	0		9	2	9	2	15-24
37		Unexposed		10.8571	0	540	1	1	1	2	1		1	0	0	1	9	2	9	2	15-24
37		Unexposed		4.71429	0	270	2	1	1	2	1		2	0	0	1	9	2	9	2	15-24
37		Unexposed		11.4286	0	540	1	1	1	2	3		2	0	0	2	9	2	9	2	15-24
37	0.3	Exposed		10.1429	0	540	1	2	3	1	3	1	2	0	1	2	9	1	9	2	15-24
37	4	Unexposed		11	0	77	1	1	3	2	3		1	0	0	1	9	2	9	2	15-24
37		Unexposed		5.71429	0	540	1	2	1	2	3		1	0	0	2	9	1	9	2	15-24
37		Unexposed		12.2857	0	540	1	2	1	2	1		1	0	0	2	9	3	9	1	25+
37		Unexposed		7	0	270	1	1	3	2	1		2	0	0	1	9	2	9	2	15-24
37	4.5	Unexposed		9.85714	0	450	1	2	1	1	3		2	1	0	2	9	3	9	2	15-24
37	3	Unexposed		6	0	540	1	1	3	2	1		1	0	0	1	9	2	9	1	25+
37	2.5	Unexposed		6.71429	0	540	1	2	9	2	3		2	0	0	1	9	1	9	2	15-24
37		Unexposed		4.42857	0	540	1	1	1	2	1		2	0	0	2	9	2	9	1	25+
37	0	Unexposed		7.85714	0	540	1	1	1	2	1		2	0	0	2	9	1	9	1	25+
37		Unexposed		10.2857	0	540	1	1	3	2	1		1	0	0	1	9	1	9	2	15-24
37	0	Unexposed		11.5714	0	540	1	1	1	2	1		2	0	0	1	9	2	9	2	15-24
37		Unexposed			0		9	1	1	2	1		2	0	0		9	3	9	2	15-24
37		Unexposed			0		9	1	1	2	1		2	0	0		9	3	9	2	15-24
37		Unexposed		6.42857	0	540	1	1	1	2	3		2	0	0	1	9	1	9	2	15-24
37		Unexposed		7	0	180	1	1	1	2	1		2	0	0	2	9	1	9	1	25+
37		Unexposed		8.14286	0	540	2	1	3	2	1		2	0	0	1	9	1	9	2	15-24
37		Unexposed		10.7143	0	540	1	1	3	2	1		2	0	0	1	9	2	9	2	15-24
37		Unexposed		12.1429	0	360	1	1	3	2	1		1	0	0	2	9	1	9	1	25+
38	0	Unexposed		6.28571	0	540	1	1	3	1	1		2	0	0	2	9	1	9	2	15-24
38	0	Unexposed		7	0	540	1	2	3	1	2		1	0	0	1	9	1	9	2	15-24
38	0	Unexposed			0	540	1	1	2	1	9		2	1	0	1	9	1	9	2	15-24
38	0	Unexposed		8	0	540	1	1	2	1	1		2	0	0	1	9	1	9	1	25+
38	0	Unexposed		7.57143	0	540	1	1	3	2	2		2	0	0	2	9	1	9	1	25+
38	0	Unexposed		6.71429	0	540	1	1	2	1	3		2	0	0	1	9	1	9	2	15-24
38	0	Unexposed		7	0	540	1	1	2	2	3		2	0	0	1	9	1	9	2	15-24
38	0	Unexposed		7.42857	0	540	1	1	3	1	1		2	0	0	1	9	1	9	2	15-24
38	0	Unexposed		12	0	540	1	1	3	1	2		1	0	0	2	9	1	9	2	15-24
38	0	Unexposed		7.71429	0	540	1	1	3	2	3		2	0	0	1	9	1	9	1	25+
38	0	Unexposed		7.71429	0	540	1	1	3	2	3		2	0	0	2	9	1	9	1	25+
38	0	Unexposed		9	0	540	1	1	3	2	1		2	0	0	1	9	1	9	1	25+
38	0	Unexposed		9.71429	0	540	1	1	3	2	1		2	0	0	2	9	1	9	1	25+
38	0	Unexposed		10.4286	0	540	1	1	3	2	2		2	1	0	2	9	1	9	1	25+
38	0	Unexposed		8.71429	0	540	1	1	2	2	3		1	0	0	2	9	1	9	2	15-24
38	0	Unexposed		4.42857	0	540	1	1	2	1	1		2	1	0	1	9	3	9	2	15-24
38	0	Unexposed		7.28571	0	540	1	1	3	2	2		2	0	0	1	9	1	9	2	15-24
38	0	Unexposed		8.42857	0	540	1	1	2	2	1		2	1	0	2	9	1	9	2	15-24
38		Exposed		5	0	540	1	1	3	1	1	1	2	0	1	1	9	1	9	2	15-24
38	0	Unexposed		6.57143	0	540	1	1	3	1	1		2	1	0	1	9	3	9	2	15-24
38	0	Unexposed		11	0	540	1	1	3	1	3		2	0	0	1	9	3	9	2	15-24
38		Unexposed		4	0	540	1	1	2	1	1		2	0	0	1	9	1	9	2	15-24
38	0	Unexposed		5.14286	0	540	1	1	3	1	3		2	0	0	2	9	1	9	2	15-24
38	0	Exposed		8.42857	0	540	1	1	2	1	3	2	2	0	1	1	9	1	9	1	25+
38	0	Unexposed		10.8571	0	540	1	1	1	2	2		2	0	0	2	9	1	9	1	25+
38	0	Exposed		8	0	540	1	2	3	2	1	2	1	1	1	1	9	1	9	1	25+
38	0	Unexposed		12	0	540	1	1	2	1	1		2	1	0	2	9	1	9	2	15-24
38	0	Unexposed		7.71429	0	540	1	1	3	2	2		1	1	0	2	9	1	9	2	15-24
38	0	Unexposed		5.42857	0	540	1	1	3	1	3		2	0	0	1	9	1	9	2	15-24
38	0	Unexposed		4.42857	0	540	1	1	3	2	2		2	0	0	1	9	1	9	2	15-24
38	0	Unexposed		8.28571	0	540	1	1	1	1	2		2	1	0	2	9	1	9	2	15-24
38	0	Unexposed		8.14286	0	540	1	1	3	1	3		2	0	0	1	9	1	9	2	15-24
38	0	Unexposed		11.4286	0	540	1	2	3	1	1		2	0	0	2	9	1	9	2	15-24
38	4.8	Unexposed		10.2857	0	540	1	1	2	1	2		2	0	0	2	9	1	9	2	15-24
38	0	Unexposed		9.28571	0	540	1	2	3	2	3		2	0	0	2	9	1	9	2	15-24
38	0	Unexposed		8.85714	0	540	1	1	3	2	2		2	0	0	2	9	1	9	2	15-24
38	0	Unexposed		8.71429	0	540	1	2	3	2	3		2	0	0	1	9	1	9	2	15-24
38	0	Unexposed		7.14286	0	540	1	1	2	1	2		2	1	0	2	9	1	9	2	15-24
38	0	Unexposed		7	0	540	1	1	3	1	3		2	0	0	2	9	1	9	2	15-24
38	0	Unexposed		5.57143	0	540	1	1	3	1	3		2	0	0	2	9	1	9	2	15-24
38	0	Unexposed		7.28571	0	540	1	1	3	1	2		2	0	0	1	9	1	9	2	15-24
38	0	Unexposed		11.8571	0	540	1	1	3	2	2		1	0	0	1	9	1	9	2	15-24
39	5	Exposed	2	11.8571	0	540	1	9	1	1	3	3	2	0	1	2	1	1	2	1	25+
39	0	Exposed	1	7.42857	0	540	1	2	2	2	3	1	2	0	1	1	2	3	2	1	25+
39	3.5	Unexposed	1	7.28571	0	540	1	2	2	1	2		2	1	0	2	1	2	9	2	15-24
39		Unexposed	2	8	0	540	2	2	3	1	1		2	0	0		2	3	9	1	25+
39	0	Exposed	2	11.7143	0	360	1	2	1	2	2	2	2	0	1	1	1	2	1	2	15-24
39		Exposed	1	3.71429	0	270	1	2	3	2	2	2	2	0	1	1	2	3	1	1	25+
39		Unexposed	2	8	0	540	1	2	3	2	2		2	1	0	2	1	1	9	2	15-24
39	3.5	Unexposed	2	12.2857	0	450	1	1	3	2	2		2	1	0	1	1	1	9	2	15-24
39	2.7	Exposed	1	11	0	360	1	2	2	2	3	2	2	0	1	2	1	1	1	2	15-24
39	0	Exposed	2	9.71429	0	540	1	9	3	2	2	1	1	0	1	1	1	2	1	1	25+
39	0	Unexposed	2	11	0	540	1	2	3	2	2		2	0	0	2	2	3	9	1	25+
39	0	Unexposed	2	10.2857	0	540	1	2	3	1	2		2	1	0	1	1	1	9	2	15-24
39	0	Unexposed	2	12	0	540	2	1	3	2	2		2	9	0	1	1	2	9	1	25+
39	0	Unexposed	1	7.28571	0	540	1	2	3	2	2		2	0	0	1	2	3	9	2	15-24
39	0	Unexposed	2	10.4286	0	540	1	2	3	1	2		2	0	0	2	1	2	9	2	15-24
39	0	Unexposed	1	10.2857	0	360	1	2	2	2	2		2	0	0	2	2	3	9	2	15-24
39	3.5	Unexposed	1	10	0	450	1	1	3	2	2		1	0	0	1	1	1	9	2	15-24
39	2.5	Unexposed	1	7.85714	0	540	1	2	3	2	2		2	0	0	1	1	2	9	2	15-24
39	3.3	Unexposed	1	7.71429	0	540	1	2	2	2	2		2	0	0	2	1	1	9	1	25+
39	0	Unexposed	2	6.71429	0	540	1	2	3	2	2		1	0	0	2	1	2	9	2	15-24
39	0	Unexposed	2	7.14286	0	540	1	9	3	2	3		2	0	0	2	2	3	9	2	15-24
39	2	Unexposed	1	8.14286	0	540	1	2	3	1	2		2	0	0	2	1	1	9	2	15-24
39	3	Unexposed	2	8.14286	0	540	1	2	1	2	2		2	0	0	1	1	1	9	1	25+
39	0	Unexposed	2	7.28571	0	540	1	2	1	2	1		1	0	0	2	2	3	9	1	25+
39	2	Unexposed	1	6.14286	0	540	1	2	3	2	3		1	0	0	2	1	1	9	2	15-24
39	0	Unexposed	1	8.42857	0	540	1	2	3	2	2		2	0	0	1	2	3	9	2	15-24
39	0	Unexposed	2	4.28571	0	540	2	2	3	2	2		2	0	0	2	1	1	9	2	15-24
39	3	Unexposed	1	6.71429	0	540	1	2	3	1	3		2	0	0	1	1	1	9	2	15-24
39	0	Unexposed	1	7.71429	0	540	1	2	3	2	2		2	0	0	1	1	2	9	2	15-24
39	0	Unexposed	1	10.2857	0	540	2	2	3	2	2		2	0	0	2	2	3	9	2	15-24
39	0	Unexposed	1	5.85714	0	540	2	2	3	2	2		2	0	0	2	1	2	9	2	15-24
39	4.7	Unexposed	2	6.71429	0	540	1	2	3	2	2		2	0	0	1	1	1	9	2	15-24
39	2.8	Unexposed	1	12.1429	0	540	2	1	2	1	2		2	1	0	2	1	1	9	2	15-24
39	0	Unexposed	1	7	0	540	2	2	3	1	2		1	0	0	2	2	3	9	2	15-24
39	0	Unexposed	2	8.14286	0	540	1	2	3	1	2		2	0	0	2	2	3	9	2	15-24
39	0	Unexposed	1	8.85714	0	540	1	2	2	1	2		2	1	0	2	2	3	9	2	15-24
39	3	Unexposed	1	8.71429	0	540	1	1	3	1	2		2	0	0	2	1	1	9	2	15-24
39	2.5	Exposed	1	8.57143	0	90	1	2	2	1	2	2	2	1	1	2	1	2	1	2	15-24
39	0	Unexposed	2	6.57143	0	450	1	2	3	2	2		2	1	0	2	2	3	9	2	15-24
39	0	Unexposed	1	7.85714	0	540	1	2	2	1	2		2	1	0	1	1	1	9	2	15-24
39		Unexposed	2	12.2857	0	540	1	2	3	2	2		2	1	0	2	1	1	9	2	15-24
39	0	Unexposed	1	9	0	540	1	1	3	1	2		1	1	0	2	1	1	9	2	15-24
39	0	Exposed	1	7.42857	0	450	1	2	3	2	2	3	2	0	1	2	1	2	2	1	25+
39	0	Unexposed	2	8.57143	0	450	1	2	3	2	2		2	0	0	2	2	3	9	2	15-24
39	0	Unexposed	1	4.42857	0	450	1	2	3	1	2		2	0	0	2	1	1	9	2	15-24
39	0	Unexposed	2	9	0	450	1	2	3	2	3		1	1	0	2	1	2	9	2	15-24
39	0	Unexposed	1	9.14286	0	540	1	2	3	2	2		1	1	0	1	1	1	9	2	15-24
39	0	Unexposed	2	4.57143	0	540	1	2	1	1	2		2	1	0	2	1	1	9	2	15-24
40		Exposed	2	9.57143	0	540	1	1	2	2	3		2	0	1	1	1	2	1	2	15-24
40		Unexposed		9.28571	0	540	1	1	9	2	1		1	9	0	2	1	2	9	1	25+
40		Unexposed	2	9	0	540	1	1	3	2	1		2	9	0	1	1	2	9	2	15-24
40		Unexposed	1	6.28571	0	540	1	1	2	2	1		2	9	0	1	1	2	9	1	25+
40		Unexposed	2	6.14286	0	540	1	1	3	2	1		1	9	0	2	1	1	9	2	15-24
40	3	Unexposed		7.57143	0	540	1	1	2	2	1		1	0	0	1	2	3	9	1	25+
40	2.9	Unexposed	1	11.1429	0	540	1	1	2	9	1		2	0	0	2	1	2	9	2	15-24
40		Unexposed		9.85714	0	540	1	2	3	9	1		1	9	0	2	1	2	9	2	15-24
40		Unexposed	2	9.28571	0	540	1	1	3	1	1		2	0	0	1	1	2	9	1	25+
40		Unexposed	1	6.57143	0	540	1	1	3	1	1		2	9	0	1	1	2	9	1	25+
40		Unexposed		9.85714	0	540	1	1	3	1	1		2	9	0	1	1	1	9	1	25+
40		Unexposed		9.42857	0	540	1	1	3	1	1		1	9	0	1	1	1	9	1	25+
40		Unexposed		9.42857	0	540	1	1	3	1	1		2	0	0	2	1	1	9	2	15-24
40		Unexposed		9.42857	0	540	1	1	3	1	2		2	0	0	2	1	1	9	2	15-24
40	3	Unexposed	1	9.71429	0	540	2	1	3	2	1		2	0	0	1	1	2	9	1	25+
40		Unexposed	2	8	0	540	1	1	3	2	1		2	9	0	1	2	3	9	1	25+
40		Unexposed	2	11	0	540	1	1	9	2	1		2	0	0	2	1	2	9	2	15-24
40		Unexposed	1	4.71429	0	540	1	1	2	2	1		2	1	0	1	1	2	9	1	25+
40		Unexposed	2	4.71429	0	540	1	1	1	2	3		1	0	0	2	1	1	9	2	15-24
40		Unexposed	1	5	0	270	1	1	2	1	3		2	0	0	2	1	1	9	2	15-24
40	0	Unexposed	2	11.4286	0	540	1	1	3	2	2		2	9	0	2	1	2	9	2	15-24
40		Unexposed	2	9.71429	0	540	1	1	3	1	2		2	0	0	2	1	2	9	2	15-24
40		Unexposed	2	9.14286	0	540	1	1	3	1	2		2	0	0	2	1	2	9	2	15-24
40		Unexposed	1	8	0	450	2	1	2	1	2		1	1	0	1	1	1	9	2	15-24
40		Unexposed	1	7.14286	0	540	1	1	9	1	2		2	0	0	2	1	2	9	1	25+
40		Unexposed	1	7.57143	0	540	9	1	3	1	2		1	9	0	2	1	1	9	2	15-24
40		Unexposed	1	8.71429	0	540	1	1	9	1	2		2	0	0	1	2	3	9	1	25+
40		Unexposed	1	4.85714	0	450	1	1	2	1	2		1	9	0	1	1	2	9	1	25+
40		Unexposed	1	10.1429	0	540	2	1	3	1	2		1	0	0	2	1	2	9	2	15-24
40		Unexposed	2	7.57143	0	540	1	1	3	1	2		1	0	0	1	1	1	9	2	15-24
40		Unexposed	2	10.2857	0	540	2	1	3	1	2		1	0	0	2	1	1	9	1	25+
40		Exposed	2	7.42857	0	540	1	1	3	2	2	3	1	1	1	2	1	2	1	1	25+
41	3.5	Exposed		8	0	540	1	2	3	1	2	1	2	0	1	1	9	2	1	1	25+
41	3.5	Unexposed		8	0	540	2	2	2	2	3		1	1	0	2	9	2	9	2	15-24
41		Unexposed		8	0	540	1	1	3	1	3		1	0	0	1	9	2	9	1	25+
41	3.5	Unexposed		8	0	540	1	1	3	1	2		1	0	0	2	9	2	9	1	25+
41		Unexposed		8	0	540	2	1	1	2	2		1	0	0	1	9	2	9	2	15-24
41	3.3	Unexposed		8	0	540	1	1	3	2	2		1	1	0	1	9	1	9	2	15-24
41	0	Unexposed		8	0	540	2	1	3	2	2		2	0	0	1	9	3	9	2	15-24
41	0	Exposed		8	0	540	2	2	3	2	1		2	1	1	1	9	2	1	1	25+
41	3.8	Unexposed		8	0	540	1	1	2	2	2		1	0	0	2	9	1	9	2	15-24
41	3	Unexposed		8	0	540	1	1	3	2	2		2	1	0	2	9	1	9	1	25+
41	3.5	Unexposed		12.2857	0	540	1	1	3	1	2		1	0	0	2	9	1	9	2	15-24
41	3	Unexposed		8	0	540	2	1	2	2	2		1	0	0	1	9	1	9	2	15-24
41	3.3	Unexposed		8	0	540	1	1	2	2	2		1	1	0	1	9	1	9	2	15-24
41	0	Unexposed		8	0	540	1	1	2	1	2		1	0	0	2	9	1	9	2	15-24
41	3.7	Unexposed		8	0	56	1	1	2	1	2		2	0	0	1	9	1	9	2	15-24
41	2.5	Unexposed		8	0	540	1	1	2	2	2		2	1	0	1	9	1	9	2	15-24
41	0	Unexposed		8	0	540	1	1	3	2	2		2	0	0	2	9	3	9	2	15-24
41	0	Unexposed		8	0	540	1	1	2	2	2		2	1	0	2	9	2	9	2	15-24
41	4.5	Exposed		8	0	540	1	1	3	2	2	2	2	0	1	1	9	2	1	1	25+
41	3.3	Unexposed		8	0	540	2	1	3	1	2		2	1	0	2	9	1	9	2	15-24
41	4.1	Unexposed		8	0	540	1	1	3	2	2		1	0	0	2	9	1	9	1	25+
41	3.5	Unexposed		8	0	540	1	1	3	2	2		1	0	0	1	9	1	9	2	15-24
41	2.9	Exposed		8	0	540	1	1	2	2	2	1	1	0	1	1	9	1	1	2	15-24
41	3.8	Unexposed		8	0	540	2	1	3	2	2		1	1	0	2	9	2	9	1	25+
41	0	Unexposed		8	0	540	2	1	2	1	2		1	0	0	2	9	1	9	1	25+
41	3	Unexposed		8	0	540	1	1	2	2	2		1	0	0	2	9	1	9	2	15-24
41	3.2	Unexposed		8	0	540	1	2	3	2	2		2	0	0	2	9	1	9	2	15-24
41	3	Unexposed		8	0	540	1	1	3	1	2		1	1	0	2	9	1	9	2	15-24
41	3	Unexposed		8	0	540	2	1	3	1	2		2	0	0	1	9	1	9	1	25+
41	3.2	Unexposed		8	0	56	2	1	3	1	2		2	0	0	1	9	1	9	2	15-24
41	3.6	Unexposed		8	0	540	1	1	1	2	2		1	1	0	1	9	1	9	2	15-24
41	3	Unexposed		8	0	360	1	1	3	2	2		1	0	0	2	9	2	9	2	15-24
41	3	Unexposed		8	0	540	1	1	3	2	2		2	1	0	1	9	1	9	2	15-24
41	0	Unexposed		8	0	540	1	1	1	1	2		1	1	0	2	9	1	9	2	15-24
41	2.9	Exposed		8	0	540	1	1	2	2	2		1	1	1	2	9	1	1	1	25+
41	0	Unexposed		8	0	540	1	1	3	2	1		2	0	0	2	9	1	9	2	15-24
41	2.4	Unexposed		8	0	540	2	1	2	2	2		1	1	0	1	9	2	9	2	15-24
41	3.7	Unexposed		6.28571	0	540	1	1	3	2	2		2	0	0	1	9	1	9	2	15-24
41	0	Unexposed		7.28571	0	450	1	1	3	2	3		2	1	0	2	9	3	9	2	15-24
41	4	Unexposed		6.85714	0	540	1	1	3	1	2		1	0	0	1	9	3	9	2	15-24
41	6.2	Exposed		6	0	540	1	1	3	2	2		2	0	1	1	9	1	1	1	25+
41	0	Unexposed		7	0	540	9	2	3	2	1		2	1	0	2	9	2	9	2	15-24
41	0	Unexposed		6.85714	0	540	1	1	2	1	2		1	1	0	2	9	1	9	2	15-24
41	2.5	Unexposed		6.71429	0	540	1	2	3	2	3		2	1	0	1	9	3	9	2	15-24
41	3.5	Unexposed		12	0	540	1	1	3	1	2		2	1	0	1	9	1	9	2	15-24
41	3.5	Unexposed		5.71429	0	540	2	2	3	1	2		1	1	0	1	9	1	9	2	15-24
41	3.5	Exposed		12.2857	0	540	1	1	2	1	2	1	1	1	1	2	9	1	1	1	25+
41	2.2	Unexposed		5	0	540	1	1	2	2	2		1	1	0	2	9	1	9	1	25+
41	0	Unexposed		11.7143	0	540	2	2	3	2	2		1	0	0	2	9	1	9	1	25+
41	3.4	Unexposed		6.42857	0	540	1	1	3	1	2		1	1	0	2	9	1	9	2	15-24
41	2.9	Unexposed		6.85714	0	540	1	1	3	1	2		2	1	0	1	9	1	9	2	15-24
41	3.5	Exposed		7.42857	0	540	1	1	3	1	2		2	0	1	1	9	1	1	1	25+
41	3	Unexposed		7.85714	0	540	1	1	3	1	2		1	1	0	1	9	1	9	2	15-24
41	3.4	Unexposed		10.1429	0	540	2	1	3	1	2		1	1	0	2	9	1	9	2	15-24
41	3.5	Exposed		11.7143	0	540	1	1	3	1	3		2	1	1	2	9	1	9	1	25+
41	3	Unexposed		5.85714	0	540	2	1	9	2	2		2	0	0	2	9	1	9	1	25+
41	3.5	Unexposed		4.14286	0	540	1	1	3	2	2		1	1	0	2	9	1	9	2	15-24
41	3.5	Unexposed		6.57143	0	540	1	1	3	2	2		1	0	0	1	9	1	9	2	15-24
41	2.8	Unexposed		8.42857	0	540	1	1	2	1	2		1	1	0	2	9	1	9	2	15-24
41	0	Unexposed		11.5714	0	540	1	1	3	1	2		1	0	0	1	9	1	9	2	15-24
41	3.1	Unexposed		9.42857	0	540	2	1	3	1	2		1	1	0	2	9	1	9	2	15-24
41	2.8	Unexposed		5	0	540	2	1	1	2	2		1	0	0	2	9	1	9	2	15-24
41	2.8	Unexposed		6.42857	0	540	1	1	3	1	2		1	1	0	1	9	1	9	2	15-24
41	2.5	Unexposed		11.8571	0	540	2	1	3	2	2		1	1	0	1	9	1	9	2	15-24
41	2.8	Unexposed		4.28571	0	540	1	2	1	2	3		2	1	0	2	9	2	9	2	15-24
41	2.9	Unexposed		11.1429	0	540	1	1	3	2	2		1	0	0	1	9	1	9	2	15-24
[truncated: 9,520 more rows]
